# Supplementary material for: A SNP-Based Molecular Barcode for Characterization of Common Wheat
Source: PLoS One. 2016 Mar 17;11(3):e0150947. doi: 10.1371/journal.pone.0150947 (PMC4795793; doi:10.1371/journal.pone.0150947)
Supplement: S1 Table — (XLSX) [file pone.0150947.s001.xlsx]

## Sheet: Sheet2
S1 Table. Information for the panel 1 of 429 elite wheat cultivars: sample code, name, characterization, and genotyping by the 43 SNP markers
Code	Sample name	Characteristic	WB01_1A	WB02_1A	WB03_1A	WB04_1B	WB05_1B	WB06_1B	WB07_1B	WB08_1B	WB09_1B	WB10_1B	WB11_1D	WB12_2A	WB13_2B	WB14_2B	WB15_2D	WB16_3A	WB17_3B	WB18_3B	WB19_3B	WB20_3B	WB21_3B	WB22_3B	WB23_3B	WB24_3B	WB25_3B	WB26_3D3	WB27_4A	WB28_4B	WB29_4D	WB30_5A	WB31_5A	WB32_5B	WB33_5B	WB34_5B	WB35_5D3	WB36_6A	WB37_6B	WB38_6B	WB39_6D3	WB40_7A	WB41_7A	WB42_7B	WB43_7D3
1	Bainong3217	Major variety grown from the year 1949 to 2000 in China	T	A	C	A	C	T	C	A	C	G	T	C	A	G	A	T	A	C	A	C	T	G	A	G	G	T	A	C	T	G	A	A	C	G	T	C	G	C	T	T	G	T	G
2	Boai7023	Major variety grown from the year 1949 to 2000 in China	C	A	C	A	C	T	C	A	C	G	T	A	A	G	G	C	A	C	A	C	T	G	A	A	G	T	A	A	G	G	A	G	C	G	C	C	G	C	G	T	G	C	G
3	Fengdecun1	Major variety grown in the year 2009 in China	C	A	C	G	C	T	C	G	T	G	T	C	C	G	G	T	A	C	A	C	T	G	G	A	G	T	G	A	T	G	A	G	T	G	T	C	G	T	G	C	A	T	G
4	Fuzhuang30	Gene resource for moderate resistance to powdery mildew	T	C	C	A	C	T	C	A	C	G	T	A	C	G	A	C	G	C	A	C	T	G	G	G	T	C	G	A	G	G	A	A	C	G	T	C	A	T	T	C	A	T	A
5	Huanchuan916	Major variety grown in the 2000s in China	C	C	C	G	T	C	T	A	T	G	T	C	A	G	G	T	G	C	G	T	C	G	G	A	G	C	A	C	G	G	A	A	T	G	C	C	G	N	G	T	G	C	A
6	Jimai19	Major varieties and parents for breeding in China	C	A	C	A	C	T	C	G	C	G	T	A	C	N	G	C	G	T	G	C	T	G	A	A	G	T	A	A	G	T	A	A	C	A	T	C	A	C	G	T	G	T	G
7	Jimai20	Major variety grown in the 2000s in China	C	A	C	G	T	C	T	A	C	A	C	A	C	T	G	C	A	C	A	C	T	G	A	A	G	T	G	C	T	G	A	G	T	A	C	T	G	C	T	T	A	T	G
8	Jimai22	Major variety grown in the 2000s in China	C	A	C	A	C	T	C	A	T	A	C	A	C	T	G	T	G	C	G	C	T	G	A	A	G	T	A	C	T	G	A	A	C	A	T	C	G	C	T	C	A	T	G
9	Jinan13	Major variety grown from the year 1949 to 2000 in China	T	A	C	A	C	T	C	A	T	G	T	C	C	G	G	T	G	T	A	C	T	G	G	G	T	T	A	A	T	G	A	A	T	A	C	T	G	C	G	T	G	T	G
10	Jinan2	Major variety grown from the year 1949 to 2000 in China	T	A	C	A	C	T	C	N	T	A	C	A	C	G	G	C	A	C	A	T	C	G	G	G	T	C	G	A	G	G	A	G	C	A	C	T	G	C	G	T	A	T	A
11	Jinan9	Major variety grown from the year 1949 to 2000 in China	T	A	T	G	C	T	C	G	T	G	T	C	C	G	G	T	A	T	A	T	C	G	G	G	T	C	G	A	G	T	A	A	C	A	C	T	A	C	G	T	A	T	A
12	Laizhou953	Gene resource for hybridization affinity	T	A	C	G	C	T	C	A	T	A	T	C	A	G	G	C	G	C	A	C	T	G	A	A	G	C	G	A	G	G	A	A	C	A	C	T	A	T	G	T	A	T	A
13	Liangxing66	Major variety grown in the year of 2009 in China	C	A	C	A	C	T	C	A	T	A	C	A	C	T	G	T	G	C	G	C	T	G	A	A	G	T	A	C	T	G	A	G	C	A	T	T	G	C	T	T	A	T	G
14	Liangxing99	Major varieties and parents for breeding in China	C	A	T	A	C	T	C	A	T	A	C	A	C	T	G	T	G	C	G	C	T	G	A	A	G	T	A	A	T	G	A	A	C	A	T	T	G	C	T	T	A	T	G
15	Linkang5027	Major varieties and parents for breeding in China	T	C	T	A	C	T	C	G	C	G	T	C	C	G	G	T	G	C	G	C	T	G	G	A	G	T	G	A	T	G	A	A	T	G	C	T	G	T	G	T	A	C	A
16	Lu215953	Major varieties and parents for breeding in China	C	C	T	A	C	T	C	A	T	G	T	C	C	G	G	C	A	C	A	C	T	G	G	G	T	C	A	A	G	G	N	G	C	A	T	T	A	C	G	C	A	T	G
17	Lumai14	Major variety grown from the year 1949 to 2000 in China	C	A	C	G	C	T	C	A	C	A	C	A	C	G	G	T	A	C	G	C	T	G	A	A	G	T	G	C	T	G	A	G	T	A	T	T	G	N	T	T	A	T	G
18	Lumai15	Major variety grown from the year 1949 to 2000 in China	C	A	C	A	C	T	C	A	C	A	C	N	C	T	A	T	A	C	A	T	C	G	G	A	G	T	A	C	T	G	A	G	C	A	C	C	A	C	G	C	G	T	G
19	Lumai21	Major variety grown from the year 1949 to 2000 in China	C	A	C	A	C	T	C	A	T	A	T	C	C	T	G	T	G	T	G	C	T	G	A	A	G	T	G	A	T	T	A	G	T	A	C	C	A	C	T	C	G	T	G
20	Lumain7	Major varieties and parents for breeding in China	C	A	T	A	C	T	C	G	C	A	T	C	A	T	A	T	A	C	A	C	T	A	G	G	T	T	A	A	T	G	A	A	C	A	C	T	A	T	T	T	A	T	G
21	Luomai23	Major varieties and parents for breeding in China	C	A	C	G	C	T	C	A	C	A	C	N	A	G	A	T	A	C	A	C	T	G	G	A	G	T	G	A	T	G	A	G	T	G	T	T	G	C	G	T	G	T	G
22	Neixiang188	Major varieties and parents for breeding in China	T	A	T	A	T	C	T	G	T	A	T	A	C	T	G	C	A	C	A	C	T	G	G	A	G	T	A	A	G	G	A	G	T	G	T	C	G	C	G	T	G	C	G
23	Shannong205	Major varieties and parents for breeding in China	C	A	C	A	C	T	C	G	C	G	T	C	C	G	G	C	G	C	A	T	C	G	A	G	T	C	G	C	T	T	N	G	C	G	C	C	A	T	G	C	G	T	G
24	Shannongfu63	Major variety grown from the year 1949 to 2000 in China	C	A	T	A	C	T	C	A	T	G	T	C	C	G	G	C	A	C	A	C	T	G	G	G	T	T	A	A	G	G	A	G	T	A	T	T	A	C	G	T	A	T	A
25	Taishan4	Major varieties and parents for breeding in China	T	A	C	G	T	C	T	G	T	A	T	A	A	G	G	T	G	T	G	C	T	G	A	A	G	T	A	A	T	G	A	G	T	A	T	C	G	C	G	T	G	C	G
26	Taishan5	Major varieties and parents for breeding in China	T	C	T	G	C	T	C	A	T	G	T	A	C	G	G	C	G	N	G	N	C	G	G	G	T	T	G	A	N	G	A	A	T	A	T	C	A	N	G	N	G	T	G
27	TengS15	Major varieties and parents for breeding in China	C	C	C	A	C	T	C	G	C	G	T	A	C	G	A	T	G	C	A	C	T	G	A	A	T	T	G	C	T	T	A	G	C	A	T	T	G	C	G	C	A	T	G
28	Wan7107	Major varieties and parents for breeding in China	C	A	T	G	C	T	C	A	C	A	C	A	A	G	A	C	G	C	A	C	T	G	G	A	G	T	A	A	G	T	A	A	T	G	C	T	G	T	T	T	G	T	G
29	Wennong6	Major variety grown in the 2000s in China	C	A	T	A	C	T	C	A	T	G	T	C	C	G	G	T	A	C	A	C	T	G	A	A	G	T	A	A	T	G	A	G	C	A	T	T	A	T	T	C	G	T	G
30	Xiaoyan22	Gene resource for tolerance to drought	C	A	C	G	T	C	T	G	T	G	T	C	A	G	G	T	A	C	G	T	C	G	A	G	G	T	A	A	T	T	A	A	T	A	T	T	G	T	T	T	G	C	G
31	Xiaoyan54	Major varieties and parents for breeding in China	C	C	T	G	C	T	C	A	T	A	T	C	A	G	G	T	G	C	G	T	C	G	G	A	G	T	A	A	G	T	A	A	T	G	C	N	G	C	G	T	G	T	A
32	Xiaoyan6	Major variety grown from the year 1949 to 2000 in China	C	C	C	G	C	T	C	G	T	G	T	C	A	G	G	T	G	C	G	T	C	G	G	G	T	T	A	A	G	T	A	A	T	G	C	C	G	C	G	T	A	T	G
33	Xinmai26	Major variety grown in the year of 2009 in China	C	A	T	A	C	T	C	G	C	A	T	A	A	G	G	T	A	T	G	C	T	N	G	G	T	T	G	A	T	G	A	G	T	G	T	T	G	C	T	C	G	T	G
34	Xuke718	Major varieties and parents for breeding in China	C	C	C	G	T	C	T	G	T	A	T	C	C	G	G	T	A	C	A	T	C	G	G	G	T	T	G	A	G	G	A	A	T	A	T	T	A	C	G	C	G	T	A
35	Yannong15	Major varieties and parents for breeding in China	T	A	C	A	C	T	C	A	C	A	C	A	C	T	G	C	G	T	G	C	T	G	A	A	G	T	A	A	G	T	A	G	T	A	T	T	G	C	G	C	A	C	G
36	Yanshan4	Major varieties and parents for breeding in China	C	A	C	G	C	T	C	A	T	A	T	C	A	T	A	T	A	C	G	C	T	G	A	A	G	T	A	C	G	G	A	G	C	A	C	T	A	C	T	T	G	T	G
37	Yanzhan4110	Major varieties and parents for breeding in China	C	A	T	G	C	T	C	G	T	A	C	N	A	G	A	T	A	C	A	C	T	G	G	G	T	T	A	C	T	G	A	G	C	G	C	C	A	C	T	C	G	T	G
38	Youbao	Major varieties and parents for breeding in China	C	A	C	A	C	T	C	A	C	A	C	A	C	G	G	T	A	C	A	C	T	G	G	G	G	T	A	A	T	G	A	A	C	A	T	T	G	C	T	T	A	T	A
39	Yumai13	Major variety grown from the year 1949 to 2000 in China	C	A	T	G	C	T	C	A	C	A	C	C	C	G	A	T	A	N	A	T	C	A	G	G	T	T	A	A	T	G	A	G	C	G	T	C	G	C	G	T	G	T	A
40	Yumai18	Major variety grown in the 2000s in China	C	A	C	G	C	T	C	G	T	G	C	C	A	G	A	T	A	C	A	C	T	G	G	G	T	T	A	C	T	G	A	G	C	G	C	C	G	C	T	C	G	T	G
41	Yumai21	Major variety grown in the 2000s in China	C	A	C	G	T	C	T	G	T	A	T	C	A	G	G	T	A	T	A	C	T	G	G	G	T	T	A	A	G	G	A	G	T	A	T	T	A	C	G	T	G	T	G
42	Yumai21	Major variety grown from the year 1949 to 2000 in China	C	A	T	A	C	T	C	G	T	G	T	A	C	G	G	T	G	C	A	T	C	G	G	A	G	T	G	C	G	G	A	G	T	G	C	C	A	C	T	C	G	T	A
43	Yumai234	Major variety grown in the 2000s in China	T	A	C	G	T	C	T	A	T	A	T	C	A	G	G	T	G	C	A	T	C	G	A	A	G	T	G	A	T	G	A	A	C	A	T	N	A	T	T	C	G	T	G
44	Yumai41	Major variety grown from the year 1949 to 2000 in China	C	A	C	A	C	T	C	G	T	G	T	A	C	G	A	C	G	C	A	T	C	G	G	A	G	T	G	C	T	T	A	G	T	G	C	C	A	C	T	T	G	T	G
45	Yumai49	Major variety grown from the year 1949 to 2000 in China	C	A	C	A	C	T	C	G	T	G	T	A	C	G	A	C	G	C	A	T	C	G	G	A	G	T	G	C	T	G	G	G	T	G	C	C	A	C	T	T	G	T	G
46	Yumai54	Major variety grown from the year 1949 to 2000 in China	C	A	T	A	C	T	C	G	T	A	T	A	C	G	G	C	G	C	A	T	C	A	G	A	G	T	G	A	G	G	A	G	T	A	T	C	G	C	G	T	G	T	G
47	Yumai7	Major variety grown from the year 1949 to 2000 in China	T	C	C	G	C	T	C	N	T	A	T	A	A	G	A	C	A	C	A	C	T	G	G	G	G	C	G	C	G	G	A	A	C	G	N	C	G	C	G	T	A	C	A
48	Zhengmai9023	Major variety grown in the 2000s in China	C	C	C	G	T	C	T	A	T	G	T	C	A	G	A	T	G	C	G	T	C	G	A	A	G	T	A	C	G	G	G	G	T	G	C	C	G	C	T	T	A	C	A
49	Zhongjiao2	Major varieties and parents for breeding in China	T	A	C	G	T	C	T	A	T	A	T	C	A	G	A	T	A	C	A	C	T	G	A	G	T	T	G	A	T	T	A	A	T	A	C	C	G	C	T	T	G	C	G
50	Zhongluo08-2	Major variety grown in the year of 2009 in China	C	C	T	G	T	C	T	A	T	A	T	A	A	G	G	T	G	T	G	C	T	G	A	G	T	T	A	A	T	G	A	A	T	A	C	T	A	T	G	C	G	T	G
51	Zhoumai16	Major varieties and parents for breeding in China	C	A	C	G	T	C	T	G	T	G	T	C	A	G	G	T	A	T	A	C	T	G	G	G	T	C	A	A	T	G	G	G	T	A	T	T	A	C	G	C	A	C	G
52	Zhoumai18	Major varieties and parents for breeding in China	T	A	C	G	T	C	T	G	C	A	T	A	A	G	G	T	G	C	G	C	T	G	G	G	T	C	A	A	G	G	G	G	T	A	T	T	G	C	G	T	G	T	G
53	Zhoumai22	Major variety grown in the 2000s in China	C	A	C	G	T	C	T	G	T	G	T	C	A	G	G	T	G	C	G	T	C	G	G	G	T	T	G	A	T	G	G	G	T	A	T	T	A	C	G	C	G	C	G
54	Zhoumai23	Major variety grown in the 2000s in China	T	C	C	A	C	T	C	G	T	A	T	A	A	G	G	C	A	T	G	C	T	G	A	A	G	T	A	A	T	T	N	A	T	A	T	T	G	C	G	C	A	C	G
55	Zhouyuan9369	Major varieties and parents for breeding in China	C	C	T	G	T	C	T	A	C	A	C	C	A	T	G	T	G	T	A	C	T	G	A	A	G	T	A	A	T	G	A	G	T	A	C	T	A	C	T	T	A	C	A
56	Zimai12	Major varieties and parents for breeding in China	C	A	T	G	C	T	C	G	T	A	T	C	C	T	G	T	A	C	A	C	T	G	A	G	T	C	A	A	T	G	A	G	C	A	C	T	G	C	T	C	A	C	G
57	Changle5	Gene resource for tolerance to drought	C	C	C	A	C	T	C	A	C	A	T	A	C	G	A	C	G	C	A	T	C	G	G	A	G	T	G	A	G	T	A	G	C	A	T	T	G	C	G	C	A	T	A
58	Fengchan3	Major variety grown from the year 1949 to 2000 in China	T	A	T	A	C	T	C	A	T	G	T	A	C	G	G	C	A	C	A	T	C	G	G	G	T	T	G	A	G	G	A	A	T	A	T	T	A	T	G	C	A	T	A
59	Han4564	Major varieties and parents for breeding in China	C	A	C	G	C	T	C	A	T	A	T	A	C	G	G	C	A	C	A	C	T	G	G	G	T	C	A	A	G	T	A	G	C	G	C	T	A	C	T	T	G	T	G
60	Han6172	Major varieties and parents for breeding in China	C	A	C	G	C	T	C	A	T	A	T	C	C	G	G	C	A	C	A	C	T	G	G	G	T	C	A	A	G	G	A	G	C	G	C	T	A	T	G	T	G	T	A
61	Kenong199	Gene resources for high efficiency of transformation	C	C	C	G	T	C	T	A	T	A	C	A	A	G	A	T	A	C	A	C	T	G	G	G	T	T	A	C	T	G	G	A	T	A	C	C	G	C	G	C	G	T	G
62	Keyi26	Gene resource for tolerance to salt stress	T	C	C	A	C	T	C	A	T	G	T	A	C	G	A	T	A	C	A	C	T	G	G	G	T	C	G	A	G	G	A	G	C	A	T	T	G	T	G	T	A	T	A
63	Qinmai4	Major varieties and parents for breeding in China	T	A	C	A	T	C	T	G	T	A	T	C	C	G	N	T	A	C	A	C	T	G	A	A	G	T	G	C	G	G	A	A	C	A	C	T	G	C	T	T	A	T	A
64	Shan229	Major varieties and parents for breeding in China	C	C	C	G	C	T	C	G	T	A	N	C	A	G	G	T	G	N	G	N	C	G	G	G	T	C	A	A	G	G	A	A	T	G	C	C	G	C	G	T	G	T	G
65	Shan253	Major variety grown in the 2000s in China	C	A	C	A	T	C	T	G	T	G	C	C	A	G	G	T	G	C	G	T	C	G	A	A	G	T	A	A	G	G	A	G	T	G	C	C	G	C	G	T	G	C	A
66	Shanhan8675	Major varieties and parents for breeding in China	T	A	C	A	C	T	C	G	T	A	T	C	A	G	N	T	G	C	G	T	T	G	A	A	G	T	A	A	G	G	A	A	T	A	C	T	G	C	G	T	A	T	G
67	Shannong7859	Major variety grown from the year 1949 to 2000 in China	T	C	C	G	C	T	C	A	T	G	T	C	A	G	G	C	A	C	G	C	T	G	G	G	T	C	A	A	G	G	A	A	T	A	C	C	A	T	G	T	G	T	G
68	Xian8	Major variety grown from the year 1949 to 2000 in China	C	A	T	G	C	T	C	G	T	G	T	C	A	T	G	T	A	C	A	C	T	G	A	A	G	T	G	A	G	G	A	G	C	A	C	C	G	C	G	C	G	C	G
69	Xinong6028	31 varieties bred from it	C	A	T	A	C	T	C	A	C	G	C	C	A	G	A	C	G	T	G	C	T	G	G	G	T	C	A	A	G	T	A	A	C	G	T	C	G	T	G	C	G	T	G
70	Xinong979	Major variety grown in the 2000s in China	C	C	C	G	T	C	T	A	T	G	T	C	A	G	G	T	G	C	G	T	C	G	G	G	T	C	A	C	G	G	A	A	T	G	C	C	G	C	G	T	G	C	A
71	Abbondanza	217 varieties bred from it	T	A	C	A	C	T	C	A	C	A	T	A	A	G	G	C	G	T	G	C	T	G	A	A	G	C	A	A	G	G	A	G	T	A	T	C	G	C	G	T	G	C	G
72	Funo	165 varieties bred from it	C	A	C	G	C	T	C	G	T	A	T	A	A	G	G	C	A	C	A	C	T	G	A	A	G	T	A	A	G	T	A	G	C	G	C	C	G	C	G	T	G	C	G
73	Bima1	Major variety grown from the year 1949 to 2000 in China	T	C	T	A	C	T	C	A	C	G	T	C	C	G	A	C	A	T	A	T	C	G	G	A	G	T	G	A	G	G	A	G	C	A	T	T	G	C	G	T	A	T	A
74	Bima4	68 varieties bred from it	T	A	C	A	T	C	T	G	T	G	T	A	C	G	G	C	A	T	A	T	C	G	G	G	T	C	G	A	G	G	A	G	C	A	T	T	A	C	G	C	A	T	A
75	Biyumai	Major varieties and parents for breeding in China	T	C	C	A	T	C	T	A	T	G	C	A	C	G	A	C	A	T	A	C	T	G	G	A	G	T	G	A	G	T	A	A	C	A	T	T	G	C	G	T	A	T	A
76	Lovrin10	279 varieties bred from it	C	A	T	G	C	T	C	A	T	A	T	C	A	T	G	T	A	C	A	C	T	A	G	G	T	C	A	A	G	G	A	A	C	A	C	T	A	T	T	T	A	C	A
77	Lovrin13	139 varieties bred from it	C	A	C	G	C	T	C	A	T	A	T	C	A	T	G	T	A	C	A	C	T	G	A	A	G	T	A	C	G	G	A	A	C	A	C	T	A	T	T	T	A	T	A
78	Nanda2419	110 varieties bred from it	T	C	T	G	T	C	T	A	T	A	T	C	A	G	G	T	G	T	G	C	T	G	A	A	G	C	A	C	G	G	A	A	C	G	T	C	G	T	T	T	G	T	G
79	Orefen	110 varieties bred from it	T	C	T	G	T	C	T	A	T	A	T	A	C	G	G	T	G	T	A	C	T	G	G	A	G	T	G	A	G	G	A	A	T	A	T	T	A	C	G	T	G	T	G
80	Triumph	Major variety grown in the 2000s in China	C	A	C	A	C	T	C	G	T	G	C	C	C	G	G	C	A	C	A	C	T	G	A	A	G	T	G	A	G	T	A	A	C	A	C	T	A	T	G	T	G	T	A
81	Wuyimai	25 varieties bred from it	C	A	C	A	C	T	C	A	C	A	T	?/?	C	G	G	C	A	C	A	C	T	G	G	A	G	C	A	C	G	T	A	G	C	G	C	C	G	T	G	T	G	C	A
82	Zaoyangmai	58 varieties bred from it	C	C	C	A	C	T	C	G	C	A	C	A	C	G	G	C	A	C	A	C	T	G	G	A	G	T	A	A	G	T	A	A	C	A	C	C	A	C	G	C	A	C	A
83	Baimaizi	Gene resource for resistance to stripe rust and sharp eyespot	T	C	C	A	C	T	C	G	C	G	T	C	C	G	A	C	G	C	A	T	C	G	G	G	T	C	A	C	T	G	A	G	C	A	T	C	A	T	G	C	G	T	A
84	Baipu	Gene resource for resistance to stripe rust	T	C	C	A	C	T	C	A	C	G	T	A	C	G	A	C	A	C	A	C	T	G	G	G	T	C	G	C	T	G	A	A	C	G	T	T	G	T	G	C	G	C	A
85	Banjiemang	Gene resource for resistance to stripe rust	T	C	T	G	C	T	C	A	C	G	T	A	C	G	A	C	A	T	A	T	C	G	G	A	G	C	G	C	T	G	A	A	C	G	T	C	A	T	N	C	G	C	A
86	Chadianhong	Gene resource for tolerance to salt stress	T	C	T	A	C	T	C	G	C	G	T	A	C	G	A	C	A	C	A	T	C	G	G	A	G	C	G	C	T	G	A	A	C	G	T	C	A	T	N	C	A	T	A
87	Chengduguangtou	29 varietes bred from it	T	A	C	A	C	T	C	G	C	G	T	A	C	G	A	C	G	C	A	T	T	G	A	G	T	C	G	A	G	G	A	G	C	A	T	N	G	T	G	C	G	C	A
88	Dingxingzhai	Major varieties and parents for breeding in China	T	C	T	A	C	T	C	G	C	G	T	A	C	G	A	C	G	C	A	T	C	G	G	A	G	C	A	A	T	G	A	A	C	G	T	C	G	T	T	C	A	C	A
89	Heshangmai	Gene resource for resistance to stripe rust	T	C	T	A	C	T	C	A	C	G	T	A	C	G	A	C	A	C	A	C	T	G	G	G	T	C	A	C	T	G	A	A	C	G	T	T	G	T	T	C	G	C	A
90	Jiangdongmen	50 varietes bred from it	T	C	T	A	C	T	C	G	C	G	T	A	C	G	A	C	A	C	A	T	C	G	G	A	G	C	A	A	T	G	G	G	C	G	T	T	A	T	T	C	G	C	A
91	Kashenbaipi	Major varieties and parents for breeding in China	T	C	C	A	C	T	C	A	C	G	T	C	A	G	A	C	G	C	A	C	T	G	G	A	G	T	G	A	G	G	G	A	C	A	T	C	G	T	T	C	A	T	A
92	Kanghuixianhong	Gene resource for resistance to stripe rust	C	A	C	G	T	C	T	G	T	G	C	A	A	G	G	T	A	C	A	C	T	G	A	G	G	T	A	C	T	G	A	A	C	A	T	C	G	C	T	C	G	T	A
93	Laixizaoxiaomai	Gene resource for tolerance to wet stress	T	C	C	A	C	T	C	N	C	G	T	A	C	G	A	C	A	C	A	C	T	G	G	G	T	C	A	C	T	G	A	A	C	G	T	T	G	T	G	C	G	C	A
94	Mala	9 varieties bred from it	T	C	C	A	C	T	C	G	C	G	C	A	C	G	A	C	A	T	G	C	T	G	G	A	G	T	G	A	G	G	A	A	C	A	T	C	G	T	T	T	A	C	A
95	Mazhamai	Major variety grown in the 2000s in China	T	C	T	A	C	T	C	A	C	G	T	A	C	G	A	C	G	C	A	C	T	G	G	G	T	C	G	A	G	G	A	G	C	A	T	C	A	T	G	C	A	T	A
96	Xifeng	Major varieties and parents for breeding in China	T	C	T	A	C	T	C	A	C	G	T	?/?	C	T	A	C	A	C	A	C	T	G	G	A	G	C	A	C	G	G	A	A	C	G	T	C	G	T	T	C	G	C	A
97	Xiaofushou	Major varieties and parents for breeding in China	T	C	C	A	C	T	C	G	C	G	T	A	C	G	A	C	A	C	A	C	T	G	G	G	T	C	G	C	T	G	A	A	C	G	N	C	A	T	T	C	G	C	A
98	Yanda1817	53 varieties bred from it	T	C	T	A	C	T	C	A	C	G	T	A	C	T	A	C	G	C	A	C	T	G	G	G	T	C	A	C	T	G	A	G	C	G	T	C	A	T	T	C	A	T	A
99	Yangmai	Gene resource for resistance to stripe rust	T	C	C	A	T	T	C	A	C	G	T	C	C	T	A	C	G	C	A	T	C	G	G	G	T	C	A	A	T	G	A	G	C	G	T	C	G	T	G	C	G	T	A
100	Youzimai	17 varieties bred from it	T	C	T	A	C	T	C	G	C	G	T	A	C	G	A	C	A	C	A	C	T	G	G	A	G	C	G	C	G	G	A	A	C	G	T	C	A	T	G	C	A	T	A
101	Youmangbaifu	Gene resource for resistance to stripe rust and sharp eyespot	T	C	C	A	C	T	C	A	C	G	T	A	C	G	A	C	G	C	A	T	T	G	G	A	G	C	G	C	T	G	A	A	C	G	T	C	A	T	T	C	G	T	A
102	Youmangsaogudan	Gene resource for Rresistance to stripe rust and sharp eyespot	T	A	T	A	C	T	C	A	C	G	T	A	C	G	A	C	G	T	A	C	T	G	G	A	G	C	G	C	T	G	A	G	C	G	T	C	A	T	N	C	A	T	A
103	XJ1	Major variety grown in the 2000s in China	C	C	C	G	C	T	C	G	C	G	T	A	C	T	A	C	A	C	G	C	T	G	A	A	T	T	G	C	G	G	A	A	C	A	C	T	A	T	T	C	G	T	A
104	YN3	Major variety grown in the 2000s in China	T	C	C	A	C	T	C	A	C	G	T	C	C	T	A	C	G	T	A	T	C	G	G	G	T	C	A	C	T	G	A	G	C	A	T	C	G	T	G	C	G	C	A
105	Chinese Spring	Gene resource for hybridization affinity	T	C	C	A	C	T	C	G	C	G	T	A	C	G	A	C	G	C	A	T	T	G	A	A	G	C	A	C	G	G	A	G	C	G	T	C	A	T	G	C	G	T	A
106	Beijing10	Major varieties and parents for breeding in China	T	C	T	G	C	T	C	A	T	G	C	A	C	T	A	C	A	C	A	C	T	G	G	A	G	T	G	C	T	G	A	A	C	G	T	T	A	C	T	T	A	T	A
107	Beijing837	Major varieties and parents for breeding in China	C	A	T	A	C	T	C	A	C	G	T	A	A	G	A	C	A	C	A	C	T	G	G	G	T	C	A	C	G	G	A	G	C	A	C	T	A	C	G	T	G	T	A
108	Beijing8	33 varieites bred from it	T	C	C	A	T	C	T	A	C	G	T	A	C	G	A	C	A	T	A	T	C	G	G	G	T	C	G	A	G	T	A	G	C	A	T	T	A	C	G	T	A	T	A
109	Fengkang8	Major varieties and parents for breeding in China	C	A	T	G	C	T	C	A	C	G	T	C	A	T	G	C	A	C	A	C	T	A	A	G	T	T	A	A	G	G	A	A	C	G	C	T	G	T	G	T	G	T	A
110	Hanxuan10	Gene resource for tolerance to drought	T	C	C	A	C	T	C	A	C	G	T	C	C	T	G	C	A	C	A	C	T	G	G	G	T	C	A	A	T	G	A	G	C	G	C	T	G	C	G	T	A	T	A
111	Huabei187	Major varieties and parents for breeding in China	C	C	T	A	C	T	C	A	C	G	T	C	C	G	G	C	A	C	A	C	T	G	G	G	T	T	A	A	T	G	A	G	C	A	C	C	G	C	G	T	A	T	A
112	Ji5265	Major variety grown in the 2000s in China	C	A	C	G	C	T	C	G	T	G	T	A	C	G	G	T	A	C	A	T	C	G	G	G	T	C	A	A	G	T	A	A	C	A	T	C	A	T	N	C	G	T	A
113	Jimai1	Major varieties and parents for breeding in China	C	C	T	A	C	T	C	A	C	G	T	A	C	G	A	C	A	C	A	T	C	G	G	G	G	C	G	A	G	T	G	G	C	A	C	T	A	C	G	T	A	T	A
114	Jimai26	Major variety grown from the year 1949 to 2000 in China	T	A	T	G	C	T	C	A	T	A	T	C	C	G	G	T	A	C	A	C	T	N	G	G	T	C	A	C	T	G	A	A	C	A	T	T	A	T	T	C	G	T	A
115	Jimai30	Major variety grown in the 2000s in China	T	C	T	G	T	C	T	A	T	A	T	A	C	G	A	T	G	T	G	C	T	G	G	G	T	T	G	A	G	G	A	A	C	A	T	C	G	C	T	C	A	C	A
116	Jimai38	Major variety grown from the year 1949 to 2000 in China	T	A	T	G	C	T	C	A	C	A	T	C	C	G	A	C	A	C	A	C	T	G	G	A	G	C	A	A	T	G	A	A	C	A	T	T	A	T	G	C	A	T	A
117	Jimai7	Major varieties and parents for breeding in China	C	A	T	A	C	T	C	G	C	G	T	C	A	G	G	T	G	C	A	T	C	G	G	A	G	T	G	C	T	G	A	G	C	A	T	C	G	T	G	C	G	T	G
118	Jinfeng1	Major varieties and parents for breeding in China	T	C	C	A	C	T	C	A	T	A	T	C	C	G	A	T	A	C	A	C	T	N	G	G	T	T	A	C	G	G	A	G	C	A	T	T	G	T	T	C	A	T	A
119	Jinmai21	Major varieties and parents for breeding in China	C	A	T	G	C	T	C	A	T	G	C	C	A	G	A	T	A	C	A	C	T	N	G	A	G	T	A	C	G	T	A	A	C	G	T	T	A	T	G	T	G	T	G
120	Jinmai31	Major varieties and parents for breeding in China	C	A	T	G	C	T	C	A	T	G	T	C	C	G	G	T	G	C	A	T	C	G	G	A	G	T	A	A	G	G	A	G	T	A	C	T	A	T	G	T	G	T	A
121	Jinmai47	Major varieties and parents for breeding in China	T	C	T	A	C	T	C	G	T	G	T	C	C	G	G	T	G	C	A	T	C	G	G	A	G	T	A	C	T	G	A	G	T	G	T	T	A	T	G	T	A	C	A
122	Jinmai54	Major varieties and parents for breeding in China	T	C	T	A	C	T	C	G	T	G	T	C	C	G	G	T	G	C	A	T	C	G	G	G	T	T	A	A	T	G	G	G	T	A	C	T	A	T	G	T	A	C	A
123	Jing411	Major varieties and parents for breeding in China	C	C	T	G	T	C	T	A	C	A	T	A	C	G	G	T	A	C	A	C	T	G	G	A	G	C	A	A	G	G	A	A	C	A	T	T	A	T	T	T	A	T	G
124	Jingdong8	Major variety grown from the year 1949 to 2000 in China	C	C	T	G	C	T	C	A	T	A	T	C	A	T	A	C	A	C	A	C	T	G	G	A	G	C	A	A	G	G	A	A	C	A	C	T	A	T	G	T	G	T	A
125	Lunxuan987	Major varieties and parents for breeding in China	C	A	T	G	C	T	C	G	T	A	T	C	A	G	A	T	G	C	G	C	T	G	A	G	T	T	A	A	G	G	A	A	T	A	T	T	G	C	T	T	A	T	A
126	Nongda139	major varieties and parents for breeding in China	C	C	T	A	T	C	T	A	C	G	T	C	C	T	N	C	G	T	G	C	T	G	G	G	T	T	A	C	T	G	A	A	C	G	C	T	G	C	G	T	A	T	A
127	Nongda211	major varieties and parents for breeding in China	C	C	T	A	C	T	C	A	C	G	T	C	C	G	A	T	A	C	A	C	T	G	G	G	T	C	G	C	T	T	A	A	C	A	C	T	A	T	G	T	G	T	A
128	Pindong29	Gene resource for big grain size	C	A	C	A	C	T	C	A	T	A	T	A	C	G	G	T	A	C	G	N	T	G	G	A	T	T	G	A	G	G	A	A	C	A	C	C	A	T	T	T	A	T	A
129	Pindong34	Gene resource for big grain size	C	A	T	A	C	T	C	G	C	G	T	A	A	G	A	C	A	C	A	C	T	A	G	A	T	T	G	A	T	G	G	G	C	A	C	T	A	T	T	T	G	C	G
130	Pinyuan50	Major varieties and parents for breeding in China	T	C	T	A	C	T	C	A	C	G	T	A	C	T	A	C	G	C	A	C	T	G	A	A	G	C	G	A	T	G	N	G	C	A	C	C	A	T	T	C	A	T	A
131	Shi4185	Major varieties and parents for breeding in China	C	A	C	G	C	T	C	G	T	A	T	C	C	G	G	T	G	C	A	T	C	G	G	G	T	T	A	A	G	T	A	G	T	A	C	C	A	C	T	C	G	T	A
132	Shijiazhuang54	Major variety grown from the year 1949 to 2000 in China	T	A	T	A	C	T	C	G	T	G	T	C	C	G	A	C	A	C	A	C	T	G	G	G	T	T	G	A	G	G	A	A	C	A	T	T	A	T	G	C	A	T	A
133	Shijiazhuang8	Major varieties and parents for breeding in China	T	A	T	A	C	T	C	A	C	G	T	C	A	G	G	T	A	C	A	C	T	G	G	G	T	C	A	A	T	G	A	A	C	A	T	T	A	T	G	C	A	T	A
134	Shimai19	Major variety grown in the 2000s in China	C	A	T	G	T	C	T	A	T	A	C	C	C	T	A	T	A	T	G	C	T	A	G	A	G	T	G	A	G	G	A	A	C	A	T	T	A	T	G	T	A	T	A
135	Shiyou20	Major variety grown in the year of 2009 in China	C	A	T	G	T	C	T	A	T	A	C	A	A	G	A	T	A	T	G	C	T	A	G	A	G	T	A	A	G	G	A	A	C	A	T	T	G	T	G	C	G	T	G
136	Tangmai2	Major variety grown in the 2000s in China	T	C	T	A	C	T	C	A	T	G	C	A	C	G	A	C	A	C	A	C	T	G	G	A	G	T	G	C	T	G	A	A	C	G	T	T	A	C	T	T	A	T	A
137	Zhongmai175	Major variety grown in the year 2009 in China	C	C	C	G	T	C	T	G	C	A	T	A	C	G	G	T	A	C	A	C	T	G	G	A	G	C	G	A	G	G	A	A	C	A	C	T	A	C	T	T	A	C	G
138	Zhongmai415	Major variety grown in the year 2009 in China	C	C	T	A	C	T	C	A	C	A	T	A	C	G	G	C	A	C	A	C	T	G	G	A	G	C	A	A	G	G	G	A	C	A	T	T	A	T	T	T	A	T	A
139	Zhongmai9	Major varieties and parents for breeding in China	C	A	T	G	T	C	T	A	T	G	T	A	A	G	G	T	A	C	G	T	C	G	G	A	G	T	A	A	G	T	G	A	T	G	C	T	A	C	G	T	G	T	A
140	Zhongyou9507	Gene resource for high quality	T	C	C	G	C	T	C	A	T	G	T	A	C	T	G	C	A	C	A	C	T	G	G	G	T	C	A	C	T	G	G	A	C	A	T	T	A	T	G	T	A	T	A
141	Kefeng10	Major variety in the 2000s in China	C	C	C	A	C	T	C	A	C	G	T	A	C	G	G	C	G	C	A	C	T	G	A	A	G	T	A	A	G	G	A	G	C	G	C	N	G	C	G	T	G	C	A
142	Kefeng2	major varieties and parents for breeding in China	T	C	C	A	C	T	C	A	C	G	T	A	C	G	G	C	A	C	A	C	N	G	A	A	G	C	G	A	G	T	A	G	C	G	C	C	G	C	G	N	G	C	A
143	Kefeng3	major varieties and parents for breeding in China	C	C	T	A	C	T	C	G	C	G	T	C	A	T	A	C	G	C	A	C	T	G	A	A	G	T	G	A	T	G	G	G	T	A	C	C	G	C	G	T	G	C	G
144	Kehan7	major varieties and parents for breeding in China	T	C	C	A	C	T	C	A	C	A	T	A	C	G	A	C	A	T	A	T	C	G	A	A	G	T	A	A	G	T	A	G	C	G	C	C	G	C	G	T	G	C	A
145	Kequan	major varieties and parents for breeding in China	C	A	C	A	C	T	C	A	C	A	T	A	C	G	G	C	A	C	A	C	T	G	A	A	G	T	A	A	G	T	A	G	C	A	C	C	G	C	G	T	G	C	G
146	Longmai30	Major variety in the 2000s in China	T	C	C	A	C	T	C	G	C	G	T	C	C	T	A	T	G	C	A	C	T	G	A	A	G	T	G	A	T	T	G	G	T	A	T	C	G	C	G	T	G	T	A
147	Jinmai2148	Major varieties and parents for breeding in China	T	C	T	G	T	C	T	G	T	A	T	A	C	G	G	C	A	C	A	C	T	G	G	A	G	T	A	A	G	G	A	G	C	G	T	T	G	C	G	T	G	T	G
148	Taizhong23	Moderate resistance to Fusarium head blight	T	A	T	A	C	T	C	A	C	G	T	C	C	G	A	C	A	C	A	C	T	G	G	G	T	T	A	A	G	G	A	G	C	A	T	C	G	C	T	T	G	T	A
149	Aibian1	Gene resource for Rht-D1c	C	A	T	A	C	T	C	G	C	G	T	C	A	T	G	T	G	C	A	T	C	G	G	A	G	T	G	C	T	G	A	G	C	A	T	C	G	T	G	C	G	T	G
150	Aifeng3	Major varieties and parents for breeding in China	C	A	T	A	C	T	C	G	C	G	T	C	A	G	G	T	G	T	A	T	C	G	G	A	G	T	G	C	G	G	A	G	C	A	T	C	G	T	G	C	G	C	G
151	Aikang58	Released in 2005	C	A	T	G	C	T	C	A	C	A	C	C	C	G	A	T	A	T	A	T	C	G	G	G	T	T	A	C	T	G	A	G	C	G	T	C	G	T	G	C	G	T	A
152	Ailiduo	Major varieties and parents for breeding in China	C	A	C	A	T	C	T	G	T	G	C	A	A	G	G	T	A	C	A	C	T	G	G	G	T	T	A	A	G	G	A	A	T	G	T	C	G	C	G	T	G	T	G
153	Aimengniu	13 varieties bred from it	C	A	T	A	C	T	C	G	C	G	T	A	A	G	G	T	A	C	A	T	C	G	G	A	G	C	A	C	T	G	A	G	C	A	C	C	G	T	G	T	A	C	G
154	Damuzhiai	Gene resource for Rht-B1c	C	C	C	G	C	T	C	G	C	A	T	A	A	G	A	C	A	C	A	C	T	G	A	G	G	T	A	C	G	T	A	A	C	G	C	T	G	C	G	T	A	C	G
155	Qinghaidasui	Gene resource for long spike	T	A	T	A	T	C	T	G	C	A	T	A	A	G	G	C	G	C	G	C	T	G	G	A	G	T	G	C	G	T	A	G	T	A	T	C	G	C	G	T	G	C	A
156	Xianyandasui	Gene resource for long spike	T	C	C	A	C	T	C	G	C	A	T	A	A	T	G	T	A	C	A	C	T	G	G	A	G	C	A	A	G	G	A	A	C	G	T	C	A	C	G	T	G	C	G
157	Chuanmai42	Major variety grown in the 2000s in China	T	A	C	G	C	T	C	G	C	G	T	A	C	G	G	C	A	C	G	C	T	G	A	A	G	C	G	C	G	T	A	G	T	G	C	C	A	C	G	T	G	T	A
158	Fan6	Major variety grown from the year 1949 to 2000 in China	T	A	T	G	C	T	C	G	C	A	T	A	A	G	A	C	A	C	G	C	T	G	A	A	G	C	A	A	G	T	A	G	T	G	C	C	G	T	G	T	G	C	G
159	Jinshajiang1	Major varieties and parents for breeding in China	C	C	T	G	T	C	T	A	T	A	T	C	C	G	G	C	A	C	A	C	T	G	A	A	G	C	G	A	G	G	G	A	C	A	T	T	G	T	G	T	G	C	G
160	Mianmai48	Major variety grown in the 2000s in China	C	A	C	A	T	C	T	G	C	A	T	A	A	T	G	C	G	C	G	C	T	G	A	A	G	T	A	C	G	T	G	A	C	A	T	C	G	T	T	C	G	C	A
161	Mianyang11	Major variety grown from the year 1949 to 2000 in China	C	A	T	A	C	T	C	G	C	A	T	A	A	T	A	C	G	C	G	C	T	G	A	A	G	C	G	A	G	T	G	G	T	A	C	C	G	T	G	T	G	T	A
162	Mianyang15	Major variety grown from the year 1949 to 2000 in China	T	C	C	A	C	T	C	G	C	A	T	A	A	T	A	C	G	C	G	C	T	G	A	A	G	T	G	A	G	T	G	G	T	A	C	C	G	T	G	T	G	C	A
163	Mianyang20	Major variety grown from the year 1949 to 2000 in China	T	A	C	A	C	T	C	A	C	A	T	A	A	T	A	C	G	C	G	C	T	G	A	A	G	T	G	A	G	T	G	G	T	A	C	C	G	T	G	T	G	C	A
164	Mianyang26	Major variety grown from the year 1949 to 2000 in China	T	A	C	A	C	T	C	A	C	A	T	A	C	G	A	C	G	C	G	C	T	G	A	A	G	C	A	A	G	T	G	G	T	A	C	C	G	T	G	T	G	C	G
165	Xingyi4	Gene resource for resistance to stripe rust, sharp eyespot and powdery mildew	C	C	C	G	C	T	C	A	T	A	T	C	A	T	G	C	A	C	A	C	T	A	G	G	T	T	A	A	G	T	A	G	T	A	C	T	G	C	G	T	G	C	A
166	Yaanzao	Major varieties and parents for breeding in China	C	A	C	A	C	T	C	G	C	G	T	C	C	G	G	C	G	C	G	T	T	G	A	G	T	C	G	C	G	T	G	G	C	A	C	C	G	T	G	T	G	C	G
167	Ganmai8	Major variety grown from the year 1949 to 2000 in China	C	A	C	A	C	T	C	A	C	A	T	A	A	G	G	C	A	C	A	C	T	G	G	A	G	C	A	C	G	T	A	G	T	A	T	C	G	T	G	T	G	C	G
168	Gansu96	major varieties and parents for breeding in China	C	A	C	A	C	T	C	G	T	G	T	C	C	T	A	C	G	C	A	C	T	G	A	A	G	T	G	C	G	T	A	A	C	A	T	T	G	T	G	T	G	C	A
169	Gaoyou503	major varieties and parents for breeding in China	C	C	C	G	C	T	C	G	T	G	T	C	A	G	G	T	G	C	G	T	C	G	G	G	T	T	A	A	G	T	A	A	T	G	C	C	G	C	T	T	G	T	A
170	Gaoyuan602	Major variety grown in the 2000s in China	T	C	C	G	T	C	T	A	C	G	T	A	A	G	A	C	G	T	A	C	T	G	A	A	G	T	G	C	G	G	A	G	T	A	C	T	G	C	G	T	G	C	G
171	Longchun8	major varieties and parents for breeding in China	C	A	C	A	C	T	C	A	C	A	T	C	A	G	G	C	A	C	A	C	T	G	G	A	G	C	A	C	G	T	A	G	T	A	T	C	G	T	G	T	G	C	G
172	Ningchun10	major varieties and parents for breeding in China	C	A	T	A	C	T	C	G	T	A	T	C	C	G	A	C	G	C	A	T	T	G	G	A	G	C	G	A	G	T	G	A	T	G	T	C	A	T	T	C	G	C	A
173	Ningchun4	major varieties and parents for breeding in China	C	C	T	A	C	T	C	G	C	A	T	C	C	G	A	T	G	C	A	T	C	G	G	A	G	T	A	A	G	T	N	A	T	A	T	C	A	C	G	T	G	T	G
174	Rikaze54	major varieties and parents for breeding in China	T	C	T	A	T	C	T	A	T	A	T	A	A	G	A	C	G	T	A	N	T	G	G	G	T	C	A	A	G	G	A	G	C	G	T	T	A	T	T	C	A	T	A
175	Xinkehan9	Major variety grown from the year 1949 to 2000 in China	C	A	T	A	C	T	C	A	C	G	T	A	A	G	G	C	A	C	A	C	T	G	A	A	G	T	A	A	G	T	A	A	C	G	C	C	G	C	G	T	G	C	G
176	Emai18	Major variety grown in the 2000s in China	C	A	T	A	C	T	C	G	T	G	T	A	A	G	A	C	A	C	A	C	T	G	A	A	G	T	A	A	G	T	A	A	C	G	C	C	G	T	T	T	G	T	G
177	Emai6	Major varieties and parents for breeding in China	C	A	C	G	T	C	T	A	C	A	T	C	C	G	G	T	G	T	G	C	T	G	A	A	G	C	A	C	G	G	A	A	C	G	C	N	G	T	T	T	G	T	G
178	Ningmai15	Major variety grown in the 2000s in China	C	C	C	G	T	C	T	A	C	A	C	C	C	T	A	C	A	C	A	C	T	G	G	A	G	T	G	C	G	G	A	G	T	A	T	C	G	T	T	C	G	C	G
179	Sumai3	Gene recource for resistance to Fusarium head blight	C	A	C	A	C	T	C	G	C	G	T	C	C	G	A	C	A	C	A	T	T	G	A	G	G	T	A	A	G	G	A	A	C	G	C	C	A	T	T	T	G	T	A
180	Wanmai19	Major varieties and parents for breeding in China	C	A	C	N	C	T	C	N	T	A	T	A	C	G	G	T	A	N	G	N	T	G	N	G	T	T	A	A	G	T	N	G	N	G	N	N	G	T	T	T	A	C	G
181	Wanmai33	Major varieties and parents for breeding in China	T	C	C	G	T	C	T	A	T	G	C	C	A	G	G	C	A	C	A	C	T	G	A	A	G	T	A	A	T	G	A	A	T	G	C	T	A	C	T	T	G	T	A
182	Wangshuibai	Gene resource for resistance to Fusarium head blight	T	C	T	A	C	T	C	G	C	G	T	A	C	G	A	C	A	C	A	C	T	G	G	G	T	C	A	C	G	G	A	A	C	G	T	C	G	T	N	C	G	C	A
183	Xuzhou14	Major variety grown from the year 1949 to 2000 in China	C	A	C	A	C	T	C	G	T	A	T	A	C	G	G	C	A	T	A	C	T	G	A	A	G	T	A	C	G	T	A	G	C	G	C	C	G	T	G	T	A	T	A
184	Xuzhou21	Major variety grown from the year 1949 to 2000 in China	C	A	C	G	T	C	T	A	T	A	T	A	A	G	G	C	A	C	A	T	C	G	A	G	T	T	A	A	G	G	A	A	T	G	T	C	G	C	G	T	G	T	G
185	Yangmai13	Major variety grown in the 2000s in China	C	A	C	G	C	T	C	G	T	A	T	A	A	G	G	T	A	C	A	C	T	G	A	A	G	C	A	A	G	G	A	G	C	G	C	C	G	T	G	T	G	T	G
186	Yangmai15	Major varieties and parents for breeding in China	C	A	C	G	C	T	C	A	C	A	T	A	C	G	G	T	A	C	A	C	T	G	A	A	G	C	G	A	G	T	A	G	C	G	C	C	G	T	G	T	A	C	A
187	Yangmai158	Major variety grown from the year 1949 to 2000 in China	C	A	T	G	C	T	C	A	T	A	T	C	C	G	A	C	A	C	A	C	T	G	A	A	G	T	G	A	G	T	A	A	C	G	C	C	G	C	G	T	G	C	G
188	Yangmai16	Major variety grown in the 2000s in China	C	A	T	G	C	T	C	A	T	A	T	C	A	G	A	T	A	T	G	C	T	G	A	A	G	T	G	A	G	G	A	A	C	G	C	C	G	T	G	T	G	C	G
189	Yangmai1	Major varieties and parents for breeding in China	C	A	C	A	C	T	C	G	T	A	T	A	C	G	G	C	A	C	A	C	T	G	A	A	G	T	A	C	G	T	A	G	C	G	N	C	G	C	G	T	G	C	G
190	Yangmai3	Major varieties and parents for breeding in China	C	C	C	G	C	T	C	G	T	A	T	C	A	G	G	T	A	C	A	C	T	G	A	A	G	T	A	A	G	G	A	G	C	G	C	C	G	T	G	T	G	T	G
191	Yangmai4	Major varieties and parents for breeding in China	C	A	C	G	C	T	C	A	T	A	T	A	C	G	G	C	A	T	G	C	T	G	A	A	G	T	A	A	G	G	A	G	C	G	C	C	G	T	G	T	G	C	G
192	Yangmai5	Major variety grown from the year 1949 to 2000 in China	C	A	C	G	C	T	C	G	T	A	T	A	A	G	G	C	A	C	A	C	T	A	A	A	G	T	A	A	G	T	A	G	C	G	C	C	G	T	G	T	G	C	G
193	Zhemai1	Major varieties and parents for breeding in China	T	C	C	A	C	T	C	G	C	G	T	A	C	G	A	C	A	C	A	C	T	G	G	G	T	C	A	C	T	G	A	A	C	G	T	T	G	T	G	C	G	T	A
194	884187	Bred in the 1980s	C	A	T	G	T	C	T	A	C	G	C	A	C	T	G	C	A	C	A	T	C	G	G	A	G	T	G	C	G	G	A	A	C	A	C	T	G	C	T	N	A	T	A
195	Yanzhan1	Bred in the year 1992	T	A	T	G	T	C	T	A	T	A	T	A	C	T	G	T	A	C	A	C	T	G	G	A	G	T	A	C	G	G	A	A	T	A	C	C	G	C	T	T	G	C	G
196	CA9722	Released in 2003	T	C	T	A	C	T	C	A	C	A	T	A	C	T	A	T	A	C	A	C	T	G	G	A	G	C	A	A	G	G	A	G	T	A	T	T	A	T	G	T	A	T	G
197	Gerardo 522	Foreign variaty introduced	C	C	C	N	C	N	C	G	C	G	C	C	C	G	A	C	A	C	N	C	T	N	A	A	T	T	G	C	G	N	A	G	C	A	C	T	N	T	G	T	N	C	A
198	Chuannong12	Released in 2002	T	A	C	G	C	T	C	G	T	G	T	A	C	G	G	T	A	C	G	T	C	G	A	G	T	C	A	C	G	G	G	A	C	G	C	C	A	T	T	T	G	C	G
199	Reit	Foreign variety introduced from Italy	C	A	C	G	C	T	C	G	T	A	T	A	A	G	A	C	A	C	A	C	N	G	G	A	G	C	G	A	G	G	A	A	C	G	N	N	G	C	G	T	G	T	A
200	SHI B114026-6	Breeding line	C	A	C	G	C	T	C	G	T	A	C	C	C	G	G	T	G	C	A	T	C	G	G	G	T	T	A	A	T	T	A	G	T	A	C	C	A	C	T	C	G	T	G
201	SHI B114199-3	Breeding line	C	A	C	G	C	T	C	G	T	A	C	C	C	G	G	T	G	C	A	C	T	G	A	A	G	T	A	A	T	T	A	G	T	G	C	T	A	T	G	N	A	T	G
202	Suonuola64	Foreign variaty introduced	T	C	C	A	C	T	C	A	C	A	T	C	C	T	A	C	G	C	A	C	T	G	A	G	T	C	A	A	G	G	N	G	T	G	T	C	G	T	N	T	A	T	A
203	Anhui11	Released variety	C	C	C	A	C	T	C	A	C	G	C	C	C	G	G	C	G	T	G	C	T	G	A	A	G	T	G	A	G	G	A	G	C	A	C	T	G	T	G	C	A	T	G
204	Anyang1	Released variety	T	C	C	G	T	C	T	A	T	G	T	A	C	G	G	C	A	T	A	T	C	G	G	A	G	T	G	A	G	T	A	A	T	A	T	T	A	C	G	T	A	T	G
205	Baomai10	Released in 2008	C	A	T	G	C	T	C	G	T	G	T	N	A	G	A	T	G	C	A	T	C	G	G	G	T	C	A	C	T	T	A	A	T	A	C	T	A	T	T	C	G	T	A
206	Beijing0045	Released in 2004	C	A	T	G	T	C	T	A	T	G	T	A	A	G	A	T	A	T	G	C	T	G	G	A	G	T	A	A	T	G	G	A	T	G	C	T	A	T	T	T	A	T	A
207	Cangmai028	Water efficiency	C	A	T	G	T	C	T	A	T	G	T	C	C	G	G	C	A	C	A	C	T	G	G	G	T	T	G	A	T	G	A	G	C	G	C	C	G	C	G	C	A	T	A
208	Cangmai6005	Released in 2010	C	C	C	A	T	C	T	A	C	A	T	C	A	G	G	T	G	C	G	C	T	G	G	G	T	T	A	A	T	G	A	A	T	A	C	T	A	C	G	C	G	T	G
209	Changnong339-5-1		T	A	T	G	T	C	T	A	T	G	T	C	C	G	G	C	A	C	A	T	C	G	G	G	T	C	A	A	G	G	A	A	T	A	T	T	A	T	G	T	A	C	A
210	Changwei18	Bred in the 1970s	T	C	T	A	C	T	C	A	C	G	T	C	C	G	A	C	G	T	A	C	T	G	A	A	G	T	A	A	T	G	A	G	C	A	T	T	A	C	G	C	A	T	G
211	Chuan84-7045		C	A	C	G	C	T	C	G	T	A	T	A	C	G	A	C	A	C	A	C	T	G	A	G	T	T	A	A	G	T	A	A	T	A	C	T	G	C	N	T	G	C	G
212	Chuanmai36	Released in 2002	T	C	C	A	T	C	T	G	T	G	T	A	C	T	G	T	G	C	A	C	T	G	G	A	G	T	G	C	G	G	G	A	T	A	T	T	A	C	G	T	G	T	G
213	Chuanmai8	Released variety	C	A	C	A	C	T	C	G	T	A	T	N	C	G	A	C	A	C	A	C	T	G	G	A	G	C	A	A	G	T	A	G	T	G	C	C	G	T	G	T	A	T	A
214	Chuannong16	Released in 2002	C	A	C	G	C	T	C	A	C	A	T	A	C	G	A	T	A	C	G	C	T	G	A	G	T	T	A	A	G	T	A	A	C	A	C	T	G	T	T	T	G	T	A
215	Chuanyu19	Released in 2003	T	A	C	G	C	T	C	G	C	A	T	A	C	G	A	T	G	C	A	C	T	G	A	A	G	T	A	A	T	T	N	A	T	A	T	C	G	C	G	T	G	T	G
216	Chuanyu20	Released in 2006	T	C	C	G	C	T	C	A	T	A	T	A	A	T	G	C	A	C	A	C	T	G	A	A	G	T	A	A	T	T	A	G	T	A	C	C	G	T	G	T	G	T	G
217	Chuanyu21	Major variety grown in the year 2000 in China	T	C	C	G	C	T	C	A	T	A	T	A	A	T	A	C	A	C	G	C	T	G	A	A	G	T	A	A	T	T	A	A	T	A	C	T	G	T	G	T	G	T	G
218	Chuanyu6	Released in 1984	C	A	T	A	C	T	C	G	C	A	T	A	A	T	G	C	G	C	G	C	T	G	A	A	G	C	G	A	G	T	A	G	T	A	C	C	G	T	G	T	G	T	A
219	Datouhuang	Bred in the 1960s	C	A	C	A	C	T	C	G	C	G	T	C	C	G	A	C	G	C	G	T	T	A	A	G	T	C	G	C	G	T	A	G	C	A	C	C	G	T	G	T	G	C	G
220	Dian662-525-2	Resistant to stem rust	C	A	C	A	T	C	T	G	C	G	T	A	A	T	A	C	G	T	G	T	C	G	G	G	T	T	G	A	G	T	G	A	C	G	T	T	G	C	G	T	G	C	A
221	Dingxi24	Bred in the year 1969	C	A	T	A	C	T	C	G	T	A	T	A	C	G	G	C	A	C	A	T	T	G	G	G	G	C	A	A	T	T	A	A	T	G	T	N	A	T	T	T	G	C	A
222	Emai11	Released in the year 1992	T	A	C	A	C	T	C	A	C	A	T	A	A	T	A	C	G	C	G	C	T	G	A	A	G	T	G	A	G	T	G	G	T	A	C	C	G	T	G	T	G	C	A
223	Emai12	Released in the year 1997	T	C	T	G	C	T	C	G	T	G	T	A	A	G	G	C	A	T	G	C	T	G	G	A	G	T	G	A	G	G	A	A	C	G	C	C	G	T	G	T	G	T	G
224	Emai15	Released in the year 2000	C	A	T	G	T	C	T	G	C	A	T	C	C	T	A	C	A	C	A	C	T	A	G	G	T	T	G	A	G	G	G	G	C	G	C	T	G	T	G	T	G	C	A
225	Emai16	Released in the year 2002	C	A	C	A	C	T	C	A	T	A	T	A	A	G	G	C	A	C	A	C	T	G	A	A	G	T	A	C	T	T	A	G	C	G	C	C	G	T	G	T	A	T	G
226	Emai17	Released in the year 2002	T	C	T	G	T	C	T	A	T	A	T	C	C	G	G	C	A	C	G	C	T	G	A	A	G	T	A	A	T	G	A	G	C	G	T	C	G	C	G	T	A	C	G
227	Emai19	Released in the year 2002	C	A	C	G	T	C	T	G	C	A	T	C	C	G	A	C	A	C	A	C	T	A	G	G	T	T	G	A	G	G	G	G	C	G	C	T	G	T	N	T	G	T	A
228	Emai9	Released in the 1980s	C	A	C	G	T	C	T	A	T	A	T	C	C	G	G	T	A	C	A	C	T	G	A	A	G	C	A	C	G	T	A	G	C	G	T	T	G	T	T	T	A	T	G
229	Exi84-1031		C	A	T	G	T	C	T	A	T	A	T	C	C	G	G	T	G	C	A	C	T	A	A	A	G	T	A	C	G	G	A	A	C	G	C	C	A	T	T	T	G	C	A
230	Gao38	Released in the 2000s	C	A	C	G	C	T	C	G	T	G	T	C	A	G	G	T	G	C	G	C	T	G	G	G	T	T	A	A	G	G	A	G	C	G	C	C	G	C	G	T	G	T	G
231	Gaoyuan338	Released in the 1970s	T	A	C	A	T	C	T	G	T	A	T	A	A	G	G	T	G	C	A	C	T	G	A	A	G	C	A	A	G	T	A	G	T	G	C	C	G	N	G	T	G	C	G
232	Gaoyou2018	High quality, released in the year 2008	C	A	T	G	C	T	C	G	T	A	T	C	C	G	G	T	G	C	A	T	C	G	G	G	T	T	A	A	T	T	A	G	T	A	C	C	A	C	T	C	G	T	A
233	Guomai301	Released in the the year 2012	C	A	C	A	C	T	C	G	T	G	T	A	C	G	G	C	G	C	A	T	C	G	G	A	G	T	G	A	G	G	A	G	T	G	C	C	A	C	N	C	G	T	G
234	Han00-7086	Released in the the year 2006	C	A	C	G	C	T	C	A	T	A	T	C	C	G	G	C	A	C	A	C	T	G	G	G	T	C	A	A	G	G	A	A	T	G	C	C	A	T	G	T	G	T	A
235	Han08-6012		C	A	C	A	C	T	C	A	C	A	T	C	C	G	A	C	A	C	A	C	T	G	G	G	T	C	A	A	G	T	A	G	C	A	C	T	A	T	G	C	A	T	G
236	Han99-6143		C	A	C	G	C	T	C	A	T	A	T	C	C	T	G	C	A	C	A	C	T	G	G	G	T	C	A	A	G	G	A	A	T	G	C	C	A	C	G	T	G	T	A
237	Hanmai13	Released in the year 2009	C	A	C	G	C	T	C	A	T	A	T	C	C	G	G	C	A	C	A	C	T	G	G	G	T	C	A	A	G	T	A	G	C	G	C	T	A	T	G	T	G	T	A
238	Hanxuan3	Tolerance to drought	T	C	T	A	C	T	C	A	C	G	T	C	C	G	A	C	A	C	A	C	T	G	G	G	T	T	A	C	G	G	A	G	C	A	T	T	G	C	G	T	A	T	A
239	Gaocheng9411	High quality	T	C	C	G	T	C	T	A	C	G	T	C	A	G	G	C	A	C	G	T	C	G	A	A	G	C	A	A	G	T	A	G	T	G	C	C	G	C	G	C	A	T	G
240	Hezuo2	Major variety grown in the year 1950s	T	C	C	G	C	T	C	G	T	G	T	A	C	G	G	C	A	T	A	C	T	G	A	A	G	T	G	A	G	T	A	G	C	A	C	T	G	T	G	T	G	T	A
241	Henong6049	Released in the year 2009	C	A	T	G	C	T	C	A	C	A	T	C	C	G	G	T	G	N	A	C	T	G	A	A	G	C	A	A	G	G	A	A	C	A	C	T	G	T	T	T	A	T	A
242	Henong825	Released in the year 2009	C	A	C	G	C	T	C	G	T	G	T	C	A	G	G	T	G	C	G	T	C	G	G	G	T	T	A	A	T	T	A	G	T	A	C	C	G	C	G	T	G	T	G
243	Hesheng3	Released variety	C	A	T	A	C	T	C	G	T	A	T	C	A	G	A	T	A	C	A	C	T	A	G	G	T	T	A	C	G	T	A	A	T	G	C	T	G	T	G	C	G	T	G
244	Heibao	Purple kernal	T	C	T	G	T	C	T	A	T	A	T	C	C	T	A	C	A	C	A	C	T	G	G	G	T	T	A	C	T	G	A	A	T	A	T	T	A	T	T	T	G	C	A
245	Heifu84S1378		C	C	T	G	C	T	C	A	T	A	T	C	A	T	G	T	G	C	G	T	C	G	G	G	T	C	A	A	G	G	A	A	T	A	T	T	A	T	T	T	N	T	A
246	Heng06-6632	Released in the the year 2013	C	A	T	A	C	T	C	A	T	N	T	C	C	G	A	T	A	C	A	C	T	G	G	G	T	C	A	A	G	G	A	A	C	A	T	T	A	T	G	T	A	T	G
247	Heng136	Released in the year 2009	C	A	T	G	C	T	C	A	C	G	T	C	C	G	A	C	A	C	A	C	T	G	G	A	G	T	A	A	T	T	A	A	T	G	T	T	A	T	G	C	A	T	G
248	Heng4399	Released in the year 2008	C	A	C	G	C	T	C	A	T	A	T	C	C	G	G	N	A	C	A	N	N	G	G	N	T	N	A	A	G	G	A	G	C	G	N	T	A	C	G	N	G	T	A
249	Heng5229	Released in the year 2004	T	C	T	G	T	C	T	A	T	G	T	C	C	G	G	T	A	N	A	C	T	G	G	G	T	T	A	A	G	G	A	A	C	A	T	T	G	C	T	C	A	C	A
250	Hengguan35	Released in the year 2009	T	C	T	G	T	C	T	A	T	G	T	A	C	G	A	T	G	T	G	C	T	A	G	G	T	T	A	A	G	T	A	A	C	A	C	C	A	T	T	C	G	C	A
251	Huaimai20	Released in the year 2002	C	A	T	G	C	T	C	A	C	A	C	C	C	G	A	T	A	C	G	C	T	G	A	A	G	T	A	C	G	G	G	G	T	A	T	C	G	C	G	T	G	T	G
252	Huaimai22	Released in the year 2007	C	A	C	G	C	T	C	A	C	A	C	C	C	G	A	T	A	C	G	C	T	G	A	A	G	T	G	A	G	G	A	G	T	A	T	T	G	C	T	T	A	T	A
253	Jimai21	Released in the year 2004	C	A	C	G	C	T	C	A	C	A	T	A	A	G	G	T	A	C	G	C	T	G	A	A	G	T	G	C	G	G	A	G	C	A	T	T	A	T	G	T	A	T	G
254	Jining12	Released in the year 2005	T	A	T	A	C	T	C	G	C	G	C	N	C	G	G	T	A	C	A	C	T	A	G	A	G	T	A	A	G	G	A	A	C	A	C	T	A	T	G	T	A	T	G
255	Jining13	Released in the year 2000	C	A	C	A	C	T	C	A	C	G	T	C	A	G	G	T	A	T	A	T	C	G	G	G	T	T	G	A	G	G	A	G	T	A	T	T	G	T	G	T	G	T	G
256	Jining16	Released in the year 2004	C	A	T	A	C	T	C	G	C	A	C	C	A	G	A	T	A	C	A	C	T	G	G	G	T	T	A	A	G	G	A	G	T	G	C	C	G	T	G	T	A	T	A
257	Jimai15	Released in the 1980s	C	A	T	A	C	T	C	A	T	G	T	C	C	G	G	C	A	C	G	C	T	G	G	G	T	T	A	C	G	G	A	A	C	G	T	C	G	C	G	N	G	T	G
258	Jimai24	Released in the 1990s	C	A	T	G	C	T	C	A	T	G	T	C	C	G	G	T	G	C	A	C	T	G	A	A	G	T	G	C	G	T	A	G	C	A	T	T	A	T	G	C	A	T	G
259	Jimai36	Released in the year 1994	T	A	T	G	C	T	C	A	T	A	T	C	C	G	G	N	G	T	A	C	T	G	G	G	T	C	A	A	T	G	A	A	C	A	T	T	A	T	T	C	A	T	A
260	Jimai585	Released in the year 2011	C	A	T	G	T	C	T	A	T	G	T	C	A	T	G	T	A	C	A	C	T	A	G	A	G	C	A	A	G	G	A	G	T	A	T	T	G	T	T	C	A	T	A
261	Jimai6	Major variety grown from the year 1949 to 2000 in China	T	A	T	G	C	T	C	A	C	G	T	C	C	T	A	T	A	C	A	C	T	G	G	G	T	C	G	A	G	G	A	G	C	A	C	C	A	T	G	C	G	T	A
262	Jizhi8094	Parent of Shi4185	C	A	T	G	C	T	C	A	C	A	C	C	C	N	G	T	A	T	A	T	C	G	G	G	G	C	A	A	G	G	A	G	C	G	C	T	A	T	G	T	G	T	A
263	Jiaomai266	Released in the year 2008	C	A	C	A	C	T	C	A	T	A	T	C	A	G	G	T	A	T	A	T	C	G	G	G	T	T	A	A	G	G	G	G	T	A	T	C	G	C	G	T	G	C	G
264	Jinhe9123	Released in the year 2013	C	A	C	G	C	T	C	A	C	A	T	N	C	G	G	T	G	C	A	T	C	G	G	G	T	C	A	A	G	T	A	G	T	A	C	C	N	C	N	C	A	T	A
265	Jinmai79	Released in the year 2006	C	C	T	G	C	T	C	A	T	G	T	C	C	G	G	C	G	C	A	T	C	N	G	G	T	T	A	C	G	G	A	G	T	G	T	C	A	T	T	T	A	C	A
266	Jintai170	Released in the year 2003	T	A	C	A	C	T	C	G	T	G	T	C	C	G	G	C	G	C	A	C	T	G	G	G	T	T	A	A	G	G	A	G	C	A	C	T	A	C	T	T	A	T	A
267	Jing11352		C	A	C	A	T	T	T	G	C	N	T	A	A	N	G	T	A	C	A	C	T	A	G	G	T	T	A	N	T	T	A	A	C	G	C	T	G	C	G	T	G	C	A
268	Jingdong17	Released in the year 2006	C	C	C	G	C	T	C	G	C	A	T	C	C	G	G	C	A	C	A	C	T	N	A	G	T	C	G	A	G	G	A	G	T	G	C	T	A	T	G	T	G	T	A
269	Jingdong22	Released in the year 2007	C	C	T	G	C	T	C	G	T	G	T	C	C	G	A	C	A	C	A	C	T	G	A	A	G	C	A	A	G	G	A	A	T	A	T	T	A	T	G	T	A	T	A
270	Jinghua2	Bred in the 1980s	C	C	C	G	C	T	C	A	C	G	T	A	A	G	G	C	A	T	A	C	T	A	G	G	T	T	A	A	G	G	A	G	C	G	C	T	A	N	G	T	A	T	A
271	Jinghua9	Released in the year 2007	T	C	T	G	C	T	C	A	C	G	C	A	A	G	G	C	A	C	A	C	T	G	G	A	G	C	G	A	G	G	A	A	T	G	T	T	A	C	T	N	A	T	A
272	Jingken49	Released in the year 2005	C	C	T	A	C	T	C	A	C	A	T	A	A	G	A	T	A	C	A	C	T	G	A	A	G	C	G	C	G	G	A	A	C	A	C	T	A	T	G	T	G	T	G
273	Jingshuang16	Bred in the year 1981	T	C	T	G	C	T	C	A	C	G	T	C	C	T	G	C	A	C	A	C	T	A	G	G	T	T	A	A	G	G	A	A	C	A	T	T	A	T	G	T	A	T	A
274	Jingyang60	Bred in the 1950s	C	A	T	A	T	C	T	G	T	A	T	C	C	G	G	C	G	C	A	C	T	G	G	G	T	T	G	A	G	G	A	A	C	A	T	C	A	T	T	T	A	T	A
275	Jingzhou66	Bred in the year 1975	T	A	T	G	T	C	T	A	T	A	T	A	C	G	A	T	G	T	A	C	T	G	A	G	G	T	A	A	T	T	A	A	C	G	C	C	G	C	N	T	G	T	G
276	Kaimai21	Released in the year 2011	T	A	C	G	T	C	T	G	C	A	T	C	A	G	G	T	A	C	G	C	T	G	G	A	G	C	A	A	G	G	N	G	T	G	T	T	G	T	G	C	G	T	G
277	Kehong1	Released variety	T	C	T	A	T	C	T	A	C	G	T	A	C	G	G	C	A	T	A	C	T	A	G	G	T	C	G	A	G	T	A	G	C	A	T	T	A	C	G	C	G	T	A
278	Kexin9	Released in the year 2009	C	A	T	G	C	T	C	A	C	A	T	A	A	G	A	T	A	T	G	C	T	A	G	A	G	T	A	A	G	G	A	A	T	A	T	T	A	T	G	C	G	T	G
279	Kehan9	Released in the year 1984	C	A	T	A	C	T	C	A	C	A	T	A	A	G	G	C	A	C	A	C	T	G	A	A	G	C	G	A	T	T	A	G	C	G	C	T	G	C	G	C	G	C	A
280	Kenda4	Released in the year 1994	C	C	T	A	C	T	C	A	C	G	T	A	A	G	A	C	A	C	A	C	T	G	A	A	G	T	A	C	T	T	A	A	C	G	C	C	G	C	G	T	G	C	G
281	Kenhong14	Released in the year 1997	C	C	C	A	C	T	C	A	C	A	T	A	C	G	A	C	A	T	A	C	T	G	A	A	G	T	G	A	T	T	A	A	C	G	C	C	G	C	T	T	G	T	G
282	Lankao9(6)-52-24		C	A	C	A	C	T	C	A	C	G	T	A	C	T	G	T	A	C	A	C	T	G	A	A	G	T	A	A	G	T	A	A	T	G	C	T	A	C	T	T	G	T	G
283	Lankaoaizao8	Released in the year 2003	C	A	C	A	T	C	T	G	T	G	T	A	C	N	A	C	A	C	A	C	T	G	A	A	G	T	A	A	G	T	A	A	T	G	C	T	G	C	T	T	G	T	G
284	Liaomai16	Released in the year 2003	C	A	T	A	C	T	C	A	C	A	T	A	A	G	G	T	G	T	G	C	T	G	A	A	G	T	G	A	T	T	A	A	C	A	C	T	A	C	T	C	N	T	A
285	Linfeng5064	8 varieties bred from it	C	C	T	A	C	T	C	G	C	G	T	C	A	G	G	C	G	C	G	C	T	G	G	G	T	T	A	A	G	G	A	A	T	A	T	C	A	T	G	T	G	T	G
286	Linhan6	Released in the year 2006	C	A	C	A	C	T	C	G	T	G	C	C	C	G	G	T	A	C	G	T	C	G	G	A	G	T	A	A	G	T	A	G	T	G	T	T	A	T	G	T	A	T	G
287	Linmai2	Released in the year 2004	C	C	T	A	C	T	C	A	T	G	T	C	A	G	G	C	G	C	A	C	T	G	G	G	T	T	A	A	G	T	A	G	C	A	T	T	G	C	G	C	A	T	G
288	Linmai4	Released in the year 2006	C	C	T	A	C	T	C	A	T	G	T	C	C	G	G	T	G	C	A	C	T	G	G	G	T	T	A	A	G	T	A	G	C	A	T	T	G	C	G	C	A	T	G
289	Linyou7287	Released in the year 2009	C	A	C	A	C	T	C	G	C	G	T	A	C	T	G	C	G	C	G	C	T	G	A	A	G	T	A	A	G	T	A	A	T	A	T	C	A	C	T	C	G	T	G
290	Linyuan8	Released in the year 2010	C	A	C	G	C	T	C	A	C	A	T	A	C	G	G	T	A	C	A	C	T	G	G	G	T	T	G	A	G	G	A	G	T	G	T	C	G	C	G	T	A	C	G
291	Longfu91B-569	Released in the year 2000	T	A	C	A	C	T	C	A	C	A	T	C	C	T	A	T	A	C	A	C	T	G	A	A	G	C	G	A	G	G	A	A	T	G	T	C	G	C	G	C	G	T	A
292	Lukenmai9	Released in the year 2010	C	A	T	A	C	T	C	A	C	A	T	C	C	T	G	T	G	T	G	C	T	G	A	A	G	T	G	A	G	G	A	G	T	A	N	N	A	C	T	N	G	C	G
293	Lumai18	Released in the year 1992	N	A	N	N	C	T	C	A	T	A	T	C	A	T	A	T	A	C	N	C	T	G	G	N	N	T	A	C	G	T	A	G	C	A	C	T	A	C	T	N	N	T	G
294	Lumai1	Released in the year 1983	C	A	T	A	C	T	C	G	C	G	T	A	A	G	G	T	A	C	A	T	C	G	G	A	G	C	A	C	T	G	A	G	C	A	C	C	G	T	G	T	A	C	G
295	Luyuan301	Released in the year 2007	T	A	T	G	C	T	C	A	T	G	T	A	C	G	A	C	A	C	G	T	C	G	G	G	T	T	A	A	G	G	A	G	T	A	T	C	G	T	G	T	A	C	G
296	Luyuan502	Released in the year 2011	C	C	C	G	C	T	C	G	C	A	T	C	A	G	G	T	G	T	G	C	T	G	G	A	G	T	G	A	T	G	A	A	T	A	T	T	A	T	T	C	A	T	A
297	Lunxuan518	Released in the year 2007	C	A	T	A	T	C	T	A	T	A	T	A	A	G	G	C	G	T	A	C	T	G	G	A	G	T	A	A	T	G	A	A	C	G	T	T	G	C	G	T	A	T	A
298	Lunxuan988	Released in the year 2009	C	A	T	A	T	C	T	A	C	G	T	C	C	G	G	T	G	C	A	T	C	G	G	G	T	T	A	A	T	G	A	G	C	G	T	T	A	T	G	T	A	T	A
299	Luohan11	Released in the year 2008	C	A	T	A	C	T	C	A	T	A	T	C	C	G	A	T	G	C	A	C	T	G	G	G	T	C	G	C	T	G	A	A	T	G	C	T	A	C	G	T	A	T	G
300	Luohan13	Released in the year 2009	T	C	T	A	C	T	C	G	T	G	T	A	A	G	G	T	G	C	A	T	C	G	G	G	T	T	A	A	T	G	A	G	T	G	C	T	A	C	G	T	G	C	A
301	Luohan2	Released in the year 2001	C	A	C	A	T	C	T	A	C	A	T	C	C	G	G	T	G	T	A	T	C	G	G	G	T	C	A	A	T	G	A	G	T	A	C	C	A	C	T	T	G	T	A
302	Luohan6	Released in the year 2006	C	A	T	A	C	T	C	A	T	A	T	C	C	G	G	T	A	C	A	C	T	G	G	G	T	T	A	C	G	G	A	G	T	G	C	T	A	C	T	T	A	T	A
303	Luohan7	Released in the year 2007	C	A	T	A	C	T	C	A	T	A	T	A	C	G	A	T	G	C	A	C	T	G	G	G	T	C	G	C	G	G	A	A	T	G	C	T	A	C	G	T	G	T	G
304	Luohan9	Released in the year 2009	C	A	T	A	C	T	C	A	T	A	T	A	C	G	G	T	G	C	A	C	T	A	G	G	T	C	G	C	G	T	A	A	T	G	C	T	A	C	G	T	G	T	G
305	Luomai21	Released in the year 2009	C	A	C	G	T	C	T	G	T	A	T	C	A	G	G	T	G	C	A	T	C	G	G	A	G	C	A	A	T	G	G	A	T	A	C	C	G	C	G	C	A	T	A
306	Luomai26	Released in the year 2014	C	A	C	G	C	T	C	G	T	A	T	C	C	G	A	T	A	C	G	C	T	G	G	A	G	T	G	C	T	G	A	A	T	G	T	C	G	T	T	C	A	T	G
307	Mianmai1403	Released in the year 2007	C	A	C	A	T	C	T	A	C	A	T	A	C	T	G	T	A	C	G	C	T	G	A	A	G	T	G	A	G	G	A	A	C	G	T	C	G	T	T	T	G	C	A
308	Mianmai185	Released in the year 2008	T	C	C	G	C	T	C	A	C	A	T	A	C	G	G	C	A	T	A	C	T	G	A	A	G	T	A	A	T	T	A	G	T	A	C	C	G	C	N	T	G	C	G
309	Mianmai37	Released in the year 2004	C	C	C	G	C	T	C	G	T	A	T	A	C	G	G	C	G	C	A	C	T	G	A	A	G	T	A	A	T	T	G	G	T	A	C	C	G	C	N	T	G	C	G
310	Mianmai39	Released in the year 2005	T	A	C	G	C	T	C	G	T	A	T	A	C	G	G	C	A	C	A	C	T	A	A	A	G	T	A	A	T	T	G	A	C	A	C	C	G	C	N	T	G	C	G
311	Mianmai40	Released in the year 2005	C	A	C	A	C	T	C	A	C	A	T	A	A	G	A	C	G	C	G	C	T	G	A	A	G	T	A	C	T	G	N	A	C	A	T	C	G	T	T	T	G	C	A
312	Mianmai41	Released in the year 2006	C	A	T	G	C	T	C	G	C	A	T	A	A	G	G	C	G	C	G	C	T	G	A	A	G	T	A	A	G	G	G	G	T	A	C	C	G	T	G	C	G	C	A
313	Mianmai43	Released in the year 2006	C	A	C	A	T	C	T	A	C	A	T	A	C	T	G	T	A	C	G	C	T	G	A	A	G	C	G	A	G	G	A	A	C	G	T	C	G	T	T	T	G	C	A
314	Mianmai45	Released in the year 2007	C	A	C	A	T	C	T	A	C	A	T	A	C	T	A	T	A	C	G	C	T	G	A	A	G	C	G	A	G	G	A	A	C	G	T	C	G	T	T	C	G	C	A
315	Mianmai46	Released in the year 2008	T	A	C	A	C	T	C	A	C	A	T	A	C	G	G	T	G	C	G	C	T	G	A	A	G	C	G	C	T	T	G	G	T	A	C	C	G	T	G	T	G	C	A
316	Mianyang19	Released in the year 1984	T	C	C	A	C	T	C	G	C	A	T	A	A	T	A	C	G	C	G	C	T	G	A	A	G	T	G	A	G	T	G	G	T	A	C	C	G	T	G	T	G	C	A
317	Mianyang38	Released in the year 2004	C	A	C	A	T	C	T	A	C	A	T	A	C	T	G	T	A	C	G	C	T	G	A	G	T	C	A	C	G	G	A	A	C	G	C	C	G	T	T	T	G	C	A
318	Mianyang79-2		T	A	T	G	C	T	C	G	C	A	T	A	A	G	G	C	G	C	G	T	T	G	A	G	T	T	G	A	G	T	A	G	T	A	C	C	G	T	G	T	G	C	A
319	Mianyang86-11		C	A	T	G	C	T	C	G	T	A	C	A	A	T	A	T	A	C	G	T	C	G	A	G	T	T	A	A	T	T	A	G	T	A	C	T	G	T	T	T	G	C	A
320	Nanda96co76		C	A	T	A	C	T	C	G	C	G	T	A	A	G	A	N	A	C	A	C	T	A	G	G	T	T	A	C	G	G	A	A	T	G	T	C	A	C	G	T	G	T	G
321	Neijiang31	Released variety	C	A	C	A	T	C	T	A	C	A	T	A	C	G	A	C	G	C	G	T	T	G	A	G	T	C	G	C	T	T	A	G	T	G	C	C	A	T	G	T	G	T	A
322	Neixiang182	Released in the 1980s	C	A	C	A	T	C	T	G	T	G	C	A	A	G	A	T	A	C	A	C	T	G	G	G	T	T	A	A	T	G	A	A	T	G	T	C	G	C	G	T	G	T	G
323	Neixiang185	Released in the 1990s	T	A	T	A	T	C	T	G	T	G	T	A	C	T	G	C	A	C	A	C	T	G	G	A	G	T	A	A	T	G	A	G	T	G	T	C	G	C	G	T	G	C	G
324	Ningchun13	Released in the 1980s	T	C	T	A	C	T	C	G	C	G	T	C	C	G	G	C	G	C	A	C	T	G	A	A	G	C	G	A	G	G	G	A	T	A	T	C	G	C	T	T	G	T	G
325	Ningmai12	Released in the year 2004	C	A	C	G	T	C	T	A	T	A	T	C	A	G	G	C	A	C	G	C	T	A	A	A	G	C	G	A	G	G	A	A	C	G	T	C	G	C	T	T	A	C	G
326	Ningmai14	Released in the year 2006	C	A	C	G	C	T	C	A	T	A	T	C	C	G	G	C	A	C	A	C	T	G	A	A	G	T	G	A	G	T	A	A	C	G	C	C	G	T	G	T	G	C	G
327	Ningmai3	Bred in the year 1975	C	A	C	G	C	T	C	G	T	N	T	C	C	G	G	T	A	C	A	C	T	G	A	A	G	T	A	A	G	T	A	G	C	G	C	C	G	C	G	T	G	C	G
328	Ningmai9	Released in the year 1997	T	C	C	G	T	C	T	A	T	G	C	C	A	G	G	C	A	C	A	C	T	G	A	A	G	T	A	A	T	G	A	A	T	G	C	T	A	C	T	T	G	T	A
329	Ningnuomai1	Released in the year 2008	C	A	T	G	C	T	C	A	C	A	T	C	C	G	A	C	A	C	A	C	T	G	A	A	G	C	G	A	G	T	A	A	C	G	C	C	G	C	G	T	G	C	A
330	Nongda1108	Released in the year 2012	C	A	C	G	C	T	C	G	T	A	T	C	A	G	G	C	G	C	G	C	T	G	A	A	G	C	A	A	G	T	N	A	T	A	T	T	G	C	G	C	A	C	G
331	Nongda183	Resistant to yellow rust	C	C	C	A	C	T	C	A	C	G	T	C	C	T	G	C	A	C	A	C	T	G	G	G	T	T	A	C	G	G	A	G	C	G	C	T	G	C	G	C	A	T	A
332	Nongda311	Resistant to yellow rust	C	C	T	A	C	T	C	A	C	G	T	C	C	T	A	C	A	C	A	C	T	G	G	G	T	C	G	C	G	G	A	G	C	G	T	T	G	C	T	C	A	T	A
333	Paozimai	Landrace	T	C	T	G	T	C	T	A	T	A	T	C	A	G	G	T	G	T	G	C	T	G	A	A	G	C	A	C	T	G	A	A	C	G	T	C	G	T	T	T	G	T	G
334	Pinchun16	Large grain size, early mature, high protein content	T	A	C	G	T	C	T	N	C	A	T	C	C	G	G	C	G	C	A	C	T	G	A	A	T	T	G	C	G	G	G	G	C	A	T	C	A	N	G	T	A	C	A
335	Pingyang181	Released variety	T	C	T	A	C	T	C	A	C	A	T	C	C	G	A	C	A	C	A	T	C	G	A	A	G	T	G	A	G	G	A	G	C	G	C	T	G	C	G	T	G	T	A
336	Qingfeng1	Bred in the year 1977	T	C	T	A	C	T	C	G	C	G	C	A	C	G	A	C	G	C	A	C	T	G	G	A	G	T	A	A	G	T	A	G	C	A	C	C	A	T	T	T	G	T	A
337	Shannong12	Released in the year 2005	T	C	T	A	C	T	C	G	T	A	T	C	A	G	G	T	G	C	G	T	C	G	G	G	T	T	G	A	G	T	G	A	T	G	C	T	G	C	G	T	G	T	A
338	Shannong15	Released in the year 2006	C	A	C	A	C	T	C	A	T	A	C	A	A	G	A	T	A	C	A	C	T	G	A	G	T	T	G	C	T	G	A	A	C	A	C	T	A	T	G	C	A	T	G
339	Shannong1870	Released variety	C	C	T	A	C	T	C	A	C	A	T	A	C	G	A	C	A	T	A	T	C	G	A	A	G	T	A	C	G	G	A	G	T	A	T	T	A	C	G	T	A	T	G
340	Shan160	Released in the year 1996	C	C	C	G	T	C	T	A	T	G	T	C	A	G	G	T	G	C	G	T	C	G	G	G	T	T	A	A	T	T	A	A	T	G	C	C	G	C	G	T	A	T	G
341	Shan354	Released in the year 1998	C	A	T	A	T	C	T	G	T	G	T	A	A	G	A	C	G	C	G	T	C	G	A	A	G	T	A	A	G	G	G	G	C	A	C	C	G	C	G	T	A	T	A
342	Shan7859	Released in the year 1986	T	C	C	G	C	T	C	A	T	G	T	C	A	G	A	C	A	C	G	C	T	G	G	G	T	C	A	A	G	G	A	A	T	A	C	C	A	T	G	T	G	T	G
343	Shanmai150	Released in the year 1999	C	A	C	G	T	C	T	G	T	G	T	C	A	G	A	T	A	C	G	T	C	G	A	G	G	T	A	A	T	T	A	A	T	A	T	T	G	T	T	T	G	C	G
344	Shanmai159	Released in the year 2008	C	C	C	G	T	C	T	A	T	G	T	C	A	G	G	T	G	C	G	T	C	G	G	G	T	C	A	C	T	G	A	A	T	G	C	C	G	C	G	T	G	C	A
345	Shanyou225	Released in the year 1992	C	A	T	G	T	C	T	A	T	A	C	A	A	G	G	T	A	T	G	C	T	A	G	A	G	T	A	A	G	G	A	A	C	A	T	T	G	T	G	C	G	T	G
346	Shengxuan3	Released in the year 2002	C	A	T	G	C	T	C	A	T	A	T	C	C	G	G	C	A	C	A	C	T	G	A	A	G	T	G	A	G	T	A	A	C	G	C	C	G	T	G	T	G	T	G
347	Shiluan02-1	Released in the year 2007	C	A	C	G	T	C	T	A	C	G	T	C	A	G	A	T	G	C	A	T	C	G	G	G	T	T	G	A	G	T	A	A	T	A	C	C	A	T	G	C	A	T	G
348	Shi5093	Bred in the year 1997	C	A	T	G	T	C	T	G	C	A	T	A	A	G	A	T	A	T	G	C	T	A	G	A	G	T	A	A	G	G	A	A	C	A	T	T	G	T	G	C	G	T	G
349	Shimai12	Released in the year 2004	C	C	T	G	C	T	C	A	T	A	C	C	C	G	G	T	A	C	A	C	T	G	G	G	T	T	A	A	G	G	A	A	C	A	T	C	A	T	T	C	A	T	A
350	Shimai15	Released in the year 2007	T	C	C	A	C	T	C	A	C	G	T	C	C	G	A	C	A	C	A	C	T	G	G	G	T	C	G	C	G	G	A	G	C	G	T	C	A	T	T	C	A	C	A
351	Shimai18	Released in the year 2008	C	A	C	G	C	T	C	G	T	G	T	A	C	G	A	T	A	C	A	T	C	G	G	G	T	C	A	A	G	T	A	A	C	A	T	C	A	T	N	C	G	T	A
352	Shimai22	Released in the year 2011	T	A	T	A	C	T	C	A	C	A	T	C	C	G	A	C	A	C	A	C	T	G	G	A	G	C	A	A	G	G	A	A	C	A	T	T	A	T	G	C	A	T	A
353	Shiyou17	Released in the year 2007	C	A	T	A	C	T	C	A	C	A	T	C	C	G	G	C	A	C	A	C	T	G	G	A	G	C	A	A	G	G	A	A	C	A	T	T	A	T	G	C	A	T	A
354	Shuangji4	Released variety	T	A	C	A	C	T	C	G	C	A	T	A	A	T	G	C	G	C	A	C	T	G	A	A	G	C	G	C	G	T	G	G	T	A	C	T	G	T	G	T	G	C	A
355	Shunmai1718	Released in the year 2011	C	A	C	G	C	T	C	A	C	A	C	C	C	G	A	T	A	C	G	C	T	G	A	A	G	T	G	A	G	G	A	G	T	G	T	T	A	T	G	T	A	T	G
356	Sumai6	Bred in the year 1993	C	C	C	G	C	T	C	A	C	A	T	C	C	T	A	C	A	C	A	C	T	G	A	A	G	C	G	C	T	G	A	G	C	G	T	C	G	T	G	C	G	C	G
357	Tai10604	Released in the year 2008	T	A	T	A	C	T	C	A	T	G	T	C	C	G	G	C	A	C	A	C	T	A	G	A	G	T	A	C	G	G	A	A	C	N	C	T	G	C	G	T	A	T	A
358	Taixue12	Released in the year 2011	C	C	T	A	C	T	C	A	C	A	T	C	C	G	A	T	A	T	A	T	C	G	G	A	G	T	A	A	G	G	A	G	T	G	T	T	G	C	G	T	G	T	G
359	Taimai1	Released in the year 2006	T	A	T	G	T	C	T	A	T	G	T	A	C	T	G	C	G	C	A	T	C	A	A	A	G	C	A	A	T	G	A	G	C	A	C	T	G	C	G	C	A	T	A
360	Tainong18	Released in the year 2008	C	A	C	G	C	T	C	A	C	A	C	A	C	G	A	T	G	T	G	C	T	G	A	A	G	T	A	A	T	G	A	G	C	A	C	T	A	C	T	T	A	T	A
361	Taishan21	Released in the year 2000	C	A	T	G	C	T	C	G	T	A	T	C	C	G	G	T	A	C	A	C	T	N	G	A	G	T	A	A	G	G	A	G	C	A	C	T	A	T	G	C	A	C	G
362	Taishan22	Released in the year 2004	C	A	C	N	C	T	C	N	C	N	T	C	C	G	G	T	A	N	G	C	T	G	A	A	G	N	A	N	G	N	A	A	C	A	T	N	A	N	G	T	N	C	G
363	Taishan23	Released in the year 2004	C	A	T	A	C	T	C	G	C	A	T	C	A	G	G	T	A	C	A	C	T	G	A	A	G	T	A	A	G	G	A	G	C	A	T	T	A	T	G	T	A	C	G
364	Taishan5366		C	A	T	A	C	T	C	A	C	A	C	A	C	T	G	T	A	C	G	C	T	A	A	A	G	T	A	N	G	G	A	A	C	A	T	C	G	C	G	C	A	T	G
365	Taishan9818	Released in the year 2006	C	A	C	G	C	T	C	A	T	A	C	C	A	T	G	T	A	C	A	C	T	G	A	A	G	T	A	A	G	G	A	A	C	G	T	C	G	C	T	T	G	T	G
366	Tianping3	Released variety	C	A	C	A	C	T	C	G	T	A	T	C	A	G	G	T	A	C	G	C	T	G	G	A	G	C	A	A	T	T	N	A	T	A	T	T	G	C	T	C	G	T	G
367	Wanyuan-66		C	C	N	G	T	C	T	A	T	A	C	A	C	G	G	T	A	C	A	C	T	G	G	G	T	C	A	C	T	G	A	A	C	A	T	N	G	C	G	C	A	T	G
368	Wanmai31	Released in the year 1997	C	A	T	A	C	T	C	G	T	G	T	A	C	G	G	C	A	C	A	C	T	G	A	A	G	T	A	A	G	T	A	A	C	G	C	C	G	T	T	T	G	T	G
369	wannian2	Major variety grown in the year 1960s	T	C	T	A	C	T	C	A	C	A	T	A	A	G	G	T	G	C	A	T	C	G	A	A	G	C	A	C	G	G	G	A	C	G	T	C	G	T	G	T	G	T	G
370	Weimai6	Major variety grown from the year 1949 to 2000 in China	C	A	C	A	C	T	C	G	C	G	T	A	C	G	G	C	G	C	G	C	T	G	A	A	G	T	A	A	T	T	A	A	C	A	T	C	A	C	G	C	G	T	G
371	Weimai8	Released in the year 2003	C	A	C	G	C	T	C	A	C	A	T	A	C	G	G	C	A	C	A	C	T	G	A	A	G	T	A	C	T	G	A	G	T	G	C	T	G	T	G	C	G	T	A
372	Weimai4	Major variety grown from the year 1949 to 2000 in China	C	A	T	A	T	C	T	G	T	A	T	C	C	G	G	C	A	C	A	C	T	G	G	G	T	T	G	A	G	G	A	G	C	G	T	C	G	T	T	T	G	T	A
373	Wenmai4	Released in the year 1988	C	A	C	A	C	T	C	G	T	G	T	A	C	G	A	C	G	C	A	T	C	G	G	A	G	T	G	C	T	T	A	G	T	G	C	C	A	C	T	T	G	T	G
374	Wenmai6	Released in the year 2000	C	A	C	A	C	T	C	G	T	G	T	A	C	G	G	C	G	C	A	T	C	G	G	A	G	T	G	C	T	G	G	G	T	G	C	C	A	C	T	T	G	T	G
375	Wennong14	Released in the year 2010	C	A	T	A	C	T	C	A	T	N	C	A	C	T	G	T	G	N	G	C	T	G	A	A	G	T	A	C	G	G	A	G	C	A	T	N	G	C	T	N	A	T	G
376	Xichang76-9		T	A	T	A	N	N	N	A	C	G	T	A	A	G	G	C	A	N	A	C	T	G	G	G	G	C	A	A	T	T	A	A	T	G	T	C	G	C	N	T	G	C	A
377	Xinong538	Released in the year 2010	C	A	C	G	C	T	C	G	T	G	T	C	A	G	G	C	G	C	G	T	C	G	A	A	G	T	A	A	T	G	N	G	C	A	C	C	G	C	G	T	G	T	A
378	Xinong556	Released in the year 2012	C	C	C	G	T	C	T	G	T	G	T	A	C	T	G	C	A	C	G	C	T	G	A	G	T	T	A	A	G	G	A	A	T	A	C	C	G	T	G	C	G	T	A
379	Xinong558	Released in the year 2011	C	A	T	A	T	C	T	G	T	G	T	C	C	G	G	T	A	C	A	C	T	G	A	G	G	T	A	A	T	G	A	G	T	A	T	T	G	T	G	T	G	T	G
380	Xinong88	Released in the year 1995	C	A	T	G	C	T	C	G	T	G	T	C	A	G	G	T	G	C	G	T	C	G	A	G	T	T	A	A	G	T	A	A	T	A	C	T	G	T	G	T	G	C	G
381	Xinong928	Released in the year 2008	T	C	C	G	C	T	C	G	T	A	T	C	A	G	G	T	A	C	G	T	T	G	G	G	T	T	A	A	G	G	A	A	T	A	C	T	G	C	G	T	A	T	A
382	Xianmai10	Released in the year 2012	C	C	C	G	T	C	T	G	T	G	T	A	C	G	G	T	G	C	G	T	C	G	A	A	G	T	A	C	G	T	G	G	T	G	C	C	G	C	T	T	A	C	A
383	Xiannong151	Released in the year 1982	C	A	T	A	C	T	C	A	T	G	T	A	C	G	A	C	G	C	A	C	T	G	G	G	T	T	A	C	G	G	A	G	C	G	T	C	G	C	G	T	G	C	G
384	Xiaoshan2134	Released in the year 2000	T	C	T	G	T	C	T	A	T	A	T	A	A	G	A	T	A	T	A	C	T	G	G	A	G	T	A	A	T	G	A	G	T	G	T	T	G	C	G	T	G	T	G
385	Xinchun11	Released in the year 2002	C	C	C	A	C	T	C	A	C	G	T	A	A	G	A	C	G	T	A	C	T	G	G	A	G	T	G	A	T	T	G	A	C	A	C	C	G	C	T	T	G	T	A
386	Xinchun2	Released in the year 1984	C	C	C	A	C	T	C	G	C	G	T	A	A	G	G	C	G	T	A	C	T	A	G	A	G	T	G	A	G	T	G	A	C	A	T	C	A	C	N	C	G	T	A
387	Xinchun6	Released in the year 1993	C	A	C	G	C	T	C	A	T	G	T	A	C	G	A	T	A	C	A	C	T	G	A	A	G	T	G	A	G	T	N	A	C	A	T	C	G	C	N	T	A	T	A
388	Xinchun8	Released in the year 1997	C	C	C	A	C	T	C	G	C	G	T	C	C	G	G	C	G	C	A	C	T	G	G	A	G	T	G	A	G	T	G	A	T	A	T	C	A	C	T	C	G	T	A
389	Xindong2	Bred in the year 1968	T	C	T	A	C	T	C	A	C	G	T	C	C	G	G	C	A	C	A	C	T	G	G	G	T	T	A	A	G	G	A	G	C	A	C	T	G	C	G	T	A	T	A
390	Xinmai11	Released in the year 2001	C	A	C	A	C	T	C	G	C	G	T	A	C	G	G	C	G	C	A	T	C	G	A	A	G	T	G	A	T	G	A	A	T	G	T	T	A	C	N	C	G	T	A
391	Xinmai18	Released in the year 2004	C	A	T	A	C	T	C	G	T	A	T	C	C	G	G	T	A	T	G	T	C	G	G	G	T	T	G	C	G	G	A	G	T	G	T	C	G	C	N	C	G	T	A
392	Xinmai19	Released in the year 2006	C	A	C	A	C	T	C	G	T	A	T	C	C	G	G	T	A	T	G	T	C	G	G	G	T	T	G	C	T	G	A	A	T	G	T	C	G	T	N	C	G	T	G
393	Xinmai20	Released in the year 2007	C	A	C	G	C	T	C	A	T	G	C	A	C	G	G	T	G	C	A	T	C	G	G	A	G	T	G	C	T	G	G	A	T	A	C	C	G	C	G	T	G	T	G
394	Xinmai9	Released in the year 2000	C	A	C	A	C	T	C	G	T	A	T	A	A	G	G	C	A	T	G	T	C	A	G	A	G	T	A	C	G	G	A	A	T	G	T	C	G	T	T	C	A	T	G
395	Xinxiang9178	Released in the 2000s	C	A	C	A	C	T	C	G	T	G	T	A	C	G	G	T	A	C	A	T	C	G	A	G	T	T	A	A	G	G	A	G	T	G	C	C	G	C	G	T	G	T	G
396	Xinyang12		T	A	T	A	C	T	C	A	T	A	N	C	A	G	A	C	G	N	A	C	T	G	N	N	G	T	G	C	G	G	A	A	T	G	C	C	G	C	T	N	G	T	G
397	Xingmai1	Released in the 2000s	C	A	T	A	T	C	T	G	T	G	C	C	A	G	G	T	A	C	A	C	T	G	A	G	T	T	A	A	G	T	A	G	T	G	C	C	A	C	G	C	G	C	G
398	Xingmai4	Released in the year 2007	C	A	C	A	C	T	C	G	C	G	T	A	C	G	G	C	G	T	G	C	T	G	A	A	G	T	A	A	T	T	A	A	T	A	T	C	A	C	G	T	G	T	G
399	Xingmai6	Released in the year 2008	C	A	T	G	C	T	C	A	T	A	T	C	C	T	G	T	A	C	A	C	T	G	G	G	T	C	A	A	G	T	A	G	C	G	C	T	A	T	G	T	G	T	A
400	Xingmai7	Released in the year 2012	C	A	C	G	C	T	C	A	C	A	T	C	C	G	A	C	A	C	A	C	T	G	G	G	T	T	G	C	T	T	A	G	C	G	T	T	A	T	T	T	G	T	G
401	Xuzhou24	Released in the year 1994	C	A	T	A	C	T	C	G	C	A	T	C	A	G	G	T	A	C	A	T	C	G	A	G	T	C	A	C	G	G	G	A	T	A	C	T	G	T	G	T	A	T	G
402	Xunong7	Released in the year 2012	C	A	C	A	C	T	C	G	T	A	T	C	A	G	G	C	A	T	G	C	T	G	G	G	T	T	A	C	T	G	A	A	T	G	C	T	G	T	T	C	A	T	G
403	Yannong0428	Released in the year 2008	C	A	C	N	C	T	C	A	T	A	T	C	C	T	A	T	G	N	G	C	T	G	A	A	G	T	G	A	T	T	A	G	T	A	C	N	A	C	T	N	A	T	G
404	Yannong21	Released in the year 2001	C	A	C	G	C	T	C	A	C	A	C	C	C	G	A	T	A	C	G	C	T	G	A	A	G	T	A	A	G	G	A	G	T	G	T	T	A	T	G	T	A	T	G
405	Yannong22	Released in the year 2002	T	C	T	G	C	T	C	G	T	G	T	A	A	G	G	T	G	C	G	T	C	G	G	G	T	T	G	A	T	G	A	A	C	A	T	C	A	C	T	C	G	C	G
406	Yannong23	Released in the year 2004	C	A	C	A	C	T	C	G	C	G	T	A	C	T	G	C	G	T	G	C	T	G	A	A	G	T	A	A	T	T	A	A	T	A	T	C	A	C	G	C	G	T	G
407	Yannong24	Released in the year 2004	T	A	C	A	C	T	C	A	T	A	T	A	C	T	G	T	G	C	G	C	T	G	A	A	G	T	G	A	G	G	A	G	T	A	C	C	A	C	T	C	G	T	G
408	Yannong836	Released in the year 2013	C	A	T	A	C	T	C	A	T	A	T	C	C	G	A	T	A	C	G	C	T	G	A	G	T	T	G	A	T	G	A	G	T	A	C	T	A	C	T	C	G	T	G
409	Yanmai98	Released in the year 2009	C	A	C	A	C	T	C	A	T	G	T	C	A	G	G	T	A	N	A	T	C	G	G	A	G	T	G	A	T	G	A	G	T	A	T	T	G	C	T	C	A	T	G
410	Yan893		C	A	C	G	C	T	C	A	C	A	T	C	A	G	A	T	A	C	A	C	T	G	G	G	T	T	G	C	G	G	A	G	C	A	T	C	G	C	T	T	G	C	G
411	Yaomai16	Released in the year 2011	C	A	C	G	T	C	T	A	T	A	T	A	A	T	G	C	A	C	A	C	T	G	G	G	T	T	A	A	T	T	A	A	C	A	T	C	A	T	G	T	A	T	A
412	Yumai66	Released in the year 2000	C	A	T	A	C	T	C	G	T	G	C	C	C	G	G	C	G	C	A	C	T	G	G	G	T	T	A	A	G	G	A	G	T	G	T	C	G	T	G	T	G	T	A
413	Yuandong26744	Breeding parent	T	C	C	G	C	T	C	A	C	N	T	A	C	N	G	T	A	C	A	N	T	G	G	A	G	C	G	A	G	G	A	A	C	A	T	T	G	T	T	T	N	T	G
414	Yunhan22-33	Released in the year 2005	T	A	T	A	C	T	C	A	T	G	C	C	C	G	G	T	A	C	A	C	T	G	G	A	G	T	A	C	G	G	A	A	C	G	T	T	A	T	G	T	A	T	G
415	Yunhan618	Released in the year 2010	T	A	C	G	C	T	C	G	C	G	T	C	C	G	A	T	G	C	A	N	C	G	A	A	G	T	A	C	G	G	N	G	T	G	T	T	A	T	G	T	G	T	A
416	Chang4640	Released in the year 2004	T	C	T	G	C	T	C	G	T	A	T	C	A	G	G	T	G	T	A	C	T	G	G	A	G	C	A	A	G	T	A	G	T	A	C	T	G	T	G	T	A	C	A
417	Chang4738	Released in the year 2006	C	A	T	A	C	T	C	A	C	G	C	A	C	G	G	T	A	C	G	T	C	G	G	G	T	T	A	A	G	T	A	A	T	A	C	C	A	C	G	T	N	C	A
418	Chang6359	Released in the year 2005	C	A	T	A	C	T	C	A	C	G	T	C	C	G	G	T	A	C	G	C	T	G	G	G	T	T	A	A	G	T	A	A	T	A	C	C	A	C	G	T	G	C	A
419	Chang6878	Released in the year 2003	T	C	T	G	C	T	C	A	C	A	T	C	A	G	A	T	G	T	A	C	T	G	G	A	G	C	A	A	T	T	A	G	T	A	C	T	A	T	G	T	A	C	A
420	Zhengmai004	Released in the year 2004	T	A	T	G	C	T	C	A	C	A	T	C	C	G	A	T	G	C	A	C	T	G	G	G	T	C	A	A	T	G	A	G	T	A	T	T	A	C	G	C	A	T	A
421	Zhengmai366	Released in the year 2014	C	A	C	A	C	T	C	G	C	G	T	A	A	G	G	T	A	N	A	N	N	G	A	A	G	T	G	A	T	G	A	A	T	G	T	C	A	C	T	C	G	T	G
422	Zhengmai7698	Released in the year 2010	C	A	C	G	T	C	T	G	T	A	C	C	C	G	A	T	A	T	A	C	T	G	G	G	T	C	A	A	T	T	A	G	C	A	T	C	A	C	G	T	A	T	G
423	Zhoumai18	Released in the year 2004	T	A	C	G	T	C	T	G	C	A	T	A	A	G	A	T	G	C	G	C	T	G	G	G	T	T	A	A	T	G	G	G	T	A	T	T	G	C	G	T	G	T	G
424	ZhouB8425	Breeding parent	T	C	C	G	C	T	C	G	C	G	T	C	C	G	G	C	G	C	G	C	T	G	A	A	G	C	A	A	T	T	G	A	T	A	T	T	G	C	G	C	A	C	A
425	Zhoumai11	Released in the year 1998	C	A	C	A	T	C	T	G	T	G	T	C	A	G	A	T	G	C	G	C	T	G	G	A	G	T	A	A	T	G	G	A	T	G	T	T	G	C	G	C	A	T	G
426	Zhoumai24	Released in the year 2009	C	A	C	G	T	C	T	G	T	G	T	C	A	G	G	T	A	T	A	C	T	G	G	G	T	T	A	A	T	G	A	G	T	G	C	C	G	C	G	C	A	T	G
427	Zhoumai26	Released in the year 2012	C	A	C	G	T	C	T	G	T	G	T	C	A	G	G	T	A	C	G	T	C	G	G	A	G	T	G	A	G	G	A	G	T	N	T	T	A	C	G	C	A	T	G
428	Zhoumai27	Released in the year 2011	C	A	C	G	C	T	C	G	T	G	T	C	A	G	G	T	A	C	A	C	T	G	G	A	G	T	A	C	G	G	A	G	T	A	T	C	G	T	T	C	A	C	A
429	Zhoumai9	Released in the year 2001	C	A	C	G	T	C	T	G	T	A	T	C	A	G	G	T	A	T	A	C	T	G	G	G	T	T	A	A	T	G	A	G	T	A	T	T	A	C	G	T	G	T	G
