# Supplementary material for: A SNP-Based Molecular Barcode for Characterization of Common Wheat
Source: PLoS One. 2016 Mar 17;11(3):e0150947. doi: 10.1371/journal.pone.0150947 (PMC4795793; doi:10.1371/journal.pone.0150947)
Supplement: S2 Table — (XLSX) [file pone.0150947.s002.xlsx]

## Sheet: Sheet7
S2 Table. Information for the panel 2 of 193 common wheat and 96 wild relative pairs: sample code, name, and genotyping by the 43 SNP markers
Code	Sample name	WB01_1A	WB02_1A	WB03_1A	WB04_1B	WB05_1B	WB06_1B	WB07_1B	WB08_1B	WB09_1B	WB10_1B	WB11_1D	WB12_2A	WB13_2B	WB14_2B	WB15_2D	WB16_3A	WB17_3B	WB18_3B	WB19_3B	WB20_3B	WB21_3B	WB22_3B	WB23_3B	WB24_3B	WB25_3B	WB26_3D3	WB27_4A	WB28_4B	WB29_4D	WB30_5A	WB31_5A	WB32_5B	WB33_5B	WB34_5B	WB35_5D3	WB36_6A	WB37_6B	WB38_6B	WB39_6D3	WB40_7A	WB41_7A	WB42_7B	WB43_7D3
1	17431-1+17538-1	C	A	C	C	A	G	A	A	G	G	G	A	A	G	A	G	G	A	A	A	C	T	T	C	T	T	C	C	C	C	C	T	C	C	T	T	C	C	T	G	G	G	G
2	17432-1+17538-2	A	A	C	C	G	G	A	A	G	G	G	G	A	G	A	A	G	G	A	A	C	C	T	C	N	C	C	C	N	N	T	T	C	C	T	T	N	T	N	G	G	G	G
3	17432-2+17539-1	A	A	C	C	G	G	A	A	G	G	G	A	G	G	A	G	A	G	A	A	C	C	T	C	T	T	C	C	C	T	T	T	C	C	T	T	T	T	G	N	G	G	G
4	17433-1+17539-2	C	A	C	C	G	G	A	A	G	G	G	G	A	G	A	A	A	G	G	A	C	C	T	C	T	C	C	C	T	T	T	T	C	T	T	T	T	T	G	G	G	G	G
5	17433-2+17540-1	C	A	C	C	G	G	A	A	G	A	G	A	G	G	A	G	G	A	A	A	C	C	T	C	T	T	T	C	C	C	T	T	C	C	T	T	T	T	G	N	G	T	G
6	17435-2+17540-2	A	A	C	C	G	G	G	A	G	G	G	A	A	G	A	A	G	G	A	A	C	C	C	T	C	C	T	C	C	C	T	C	C	T	T	T	C	T	T	G	G	G	G
7	17436-2+17541-1	A	A	C	C	G	G	A	A	G	A	G	A	A	G	A	G	A	G	A	A	C	C	T	C	T	T	T	C	C	C	C	T	C	T	T	T	C	T	T	G	G	G	G
8	17437-1+17541-2	A	A	C	C	G	G	A	A	G	G	G	A	A	G	A	G	A	G	G	A	C	C	T	C	T	C	C	C	C	T	T	C	C	C	T	T	T	T	G	G	G	G	G
9	17437-2+17542-1	C	A	C	C	G	A	A	A	G	G	G	A	G	G	A	A	A	G	A	A	T	C	T	C	T	C	C	C	T	T	T	T	C	C	T	T	T	T	G	G	G	G	G
10	17438-1+17542-2	A	A	C	C	A	A	A	A	G	A	G	A	A	G	A	G	A	G	A	A	C	C	T	C	T	T	C	C	C	C	C	C	C	C	T	T	C	T	T	G	G	G	G
11	17439-2+17543-1	A	A	C	C	A	A	A	A	G	A	G	A	A	G	A	G	A	G	A	A	C	C	T	C	T	T	C	C	C	C	C	T	C	C	T	T	C	T	T	G	G	G	G
12	17441-2+17543-2	C	A	C	C	A	G	A	A	G	G	G	A	A	G	A	G	G	A	A	A	C	T	T	C	T	T	C	C	C	C	C	C	C	C	T	T	C	C	T	G	G	G	G
13	17442-1+17544-1	C	A	C	C	A	G	A	A	G	G	G	A	A	G	A	G	G	A	A	A	C	T	T	C	T	T	C	C	C	C	C	C	C	C	T	T	C	C	T	G	G	G	G
14	17442-2+17544-2	C	A	C	C	G	G	A	A	G	A	G	A	G	G	A	A	G	A	A	A	C	C	T	C	T	T	C	C	C	C	T	T	C	C	T	T	T	T	T	G	G	G	G
15	17443-1+17545-1	C	A	C	C	G	G	G	A	G	G	G	A	A	G	A	A	A	G	G	A	C	C	T	C	T	C	C	C	C	T	T	T	C	C	T	T	T	T	G	G	G	G	T
16	17443-2+17545-2	C	A	C	C	G	G	G	A	G	G	G	A	A	G	A	A	A	G	G	A	C	C	T	C	T	C	C	C	C	T	T	T	C	C	T	T	T	T	G	G	G	G	T
17	17444-1+17546-1	C	A	C	A	G	A	A	A	G	G	G	G	G	G	A	A	A	G	G	A	C	C	T	C	T	C	C	C	T	T	T	T	C	C	T	T	T	T	G	G	G	T	G
18	17444-2+17546-2	C	A	C	C	G	G	G	A	G	G	G	A	A	G	A	G	A	G	A	A	T	C	T	C	T	C	C	C	T	N	T	T	C	C	T	T	T	T	G	G	G	G	G
19	17445-1+17547-1	C	A	C	A	G	G	A	A	G	G	G	G	G	G	A	A	A	G	N	A	C	C	C	C	C	C	C	C	C	T	T	N	C	T	T	T	T	T	G	G	G	T	G
20	17446-1+17547-2	C	A	C	C	G	A	A	A	G	G	G	G	G	G	A	A	A	G	G	A	C	C	T	C	T	T	C	C	C	T	T	T	C	C	T	T	C	T	G	G	G	G	G
21	17446-2+17548-1	C	A	C	C	G	A	A	A	G	G	G	G	A	G	A	A	A	G	G	A	C	C	T	C	C	C	C	C	T	T	T	T	C	C	T	T	T	T	G	G	G	G	G
22	17448-2+17548-2	C	A	C	C	G	G	A	A	G	G	G	G	A	G	A	A	A	G	G	A	C	C	C	C	C	C	C	C	C	T	T	T	C	C	T	T	T	C	G	G	G	G	G
23	17449-1+17549-1	A	A	C	A	G	A	N	A	G	A	G	A	G	G	A	G	A	G	G	A	C	T	T	C	T	C	C	C	C	T	C	T	C	C	T	T	C	C	T	N	G	G	G
24	17449-2+17549-2	A	A	C	C	G	G	G	A	G	G	G	G	A	A	A	G	A	G	A	A	C	T	T	C	T	C	C	C	C	C	T	T	C	C	T	T	C	T	T	G	G	T	G
25	17450-1+17550-1	C	A	C	A	A	G	G	A	G	A	G	A	A	A	A	A	A	G	G	A	C	C	T	C	T	C	C	C	C	T	T	C	C	C	T	T	C	T	T	N	G	G	G
26	17450-2+17550-2	C	A	C	A	A	G	G	A	G	A	G	A	A	A	A	A	A	G	G	A	C	C	T	C	T	C	C	C	C	T	T	C	C	C	T	T	C	T	T	N	G	G	G
27	17451-1+17551-1	C	A	C	A	G	G	G	A	G	A	G	A	A	A	A	G	G	G	G	A	C	T	T	C	T	C	C	C	C	T	T	T	C	T	T	T	C	T	G	G	G	G	T
28	17451-2+17551-2	C	A	C	A	G	G	G	A	G	A	G	A	A	A	A	G	G	G	G	A	C	T	T	C	T	C	C	C	C	T	T	T	C	T	T	T	C	T	G	G	G	G	T
29	17452-2+17552-1	C	A	C	A	G	G	G	A	G	A	G	A	A	A	A	G	G	G	G	A	C	T	T	C	T	C	C	C	C	T	T	C	C	C	T	T	C	T	G	G	G	G	T
30	17453-1+17552-2	C	A	C	A	G	G	G	A	G	A	G	A	A	A	A	G	G	G	G	A	C	T	T	C	T	C	C	C	C	T	T	T	C	T	T	T	C	T	G	G	G	G	N
31	17453-2+17553-1	C	A	C	A	G	G	G	A	G	A	G	A	A	A	A	G	G	G	G	A	C	T	T	C	T	C	C	C	C	T	T	T	C	T	T	T	C	T	G	G	G	G	T
32	17454-1+17553-2	C	A	C	A	G	G	G	A	G	A	G	A	A	A	A	G	G	G	G	A	C	T	T	T	C	C	T	C	C	T	T	T	C	C	T	T	C	T	G	G	G	G	G
33	17454-2+17554-1	C	A	C	A	G	G	G	A	G	A	G	G	A	G	A	G	G	G	G	A	C	T	C	T	C	C	T	C	C	T	T	T	C	C	T	T	C	C	G	G	G	T	G
34	17455+17554-2	C	A	C	C	G	G	G	A	G	G	G	A	A	G	A	A	A	G	G	A	C	C	T	C	T	C	T	C	C	T	T	C	C	T	T	T	C	T	G	G	G	T	G
35	17456+17555-1	A	A	C	C	G	A	A	A	G	G	G	A	A	G	A	G	A	G	G	A	C	C	T	C	T	C	T	C	C	T	T	T	C	C	T	T	T	T	G	G	G	G	G
36	17457+17555-2	A	A	C	C	G	A	A	A	G	G	G	A	A	G	A	A	A	G	G	A	C	C	T	C	T	C	C	C	C	T	T	T	C	C	T	T	T	T	G	G	G	G	G
37	17458+17556-1	A	A	C	C	G	A	A	A	G	G	G	A	A	G	A	A	A	G	G	A	C	C	T	C	T	C	C	C	C	T	T	C	C	C	T	T	T	T	G	G	G	G	G
38	17459+17556-2	A	A	C	C	G	G	G	A	G	A	G	A	A	G	A	A	A	G	G	A	C	C	T	C	T	C	C	C	T	T	T	C	C	C	T	C	T	T	T	G	G	G	G
39	17460+17557-1	A	A	C	C	G	A	A	A	G	G	G	A	A	G	A	G	A	G	G	A	C	C	T	C	T	C	C	C	C	T	T	T	C	T	T	T	T	T	G	G	G	G	G
40	17461+17558-1	A	A	C	C	G	A	A	A	G	G	G	A	A	G	A	A	A	G	G	A	C	C	T	C	T	C	C	C	C	T	T	T	C	C	T	T	T	T	G	G	G	G	G
41	17462+17558-2	A	A	C	C	G	A	G	A	G	A	G	A	G	G	A	G	A	G	G	A	C	C	C	T	C	C	C	C	C	T	T	T	C	C	T	C	N	T	G	N	G	T	G
42	17463+17559-1	C	A	C	C	G	G	A	A	G	G	G	G	A	G	A	A	A	G	A	A	C	C	T	C	T	C	C	C	C	T	T	T	C	C	T	T	T	T	G	G	G	G	G
43	17464+17559-2	C	A	C	C	G	G	A	A	G	G	G	G	G	G	A	A	A	G	G	A	C	C	T	C	T	C	C	C	C	T	T	T	C	C	T	T	T	T	G	G	G	G	G
44	17465+17560-1	C	A	C	C	G	G	A	A	G	G	G	G	G	G	A	A	A	G	G	A	C	C	T	C	T	C	C	C	C	T	T	T	C	C	T	T	T	T	G	G	G	G	G
45	17466+17560-2	C	A	C	C	G	G	A	A	G	G	G	G	G	G	A	A	A	G	G	A	C	C	T	C	T	C	C	C	C	T	T	T	C	C	T	T	T	T	G	G	G	G	G
46	17467+17561-1	C	A	C	C	G	G	A	A	G	G	G	G	G	G	A	A	A	G	G	A	C	C	T	C	T	C	C	C	C	T	T	T	C	C	T	T	T	T	G	G	G	G	G
47	17468+17562-1	C	A	C	C	G	G	A	A	G	G	G	G	G	G	A	A	A	G	G	A	C	C	T	C	T	C	C	C	C	T	T	T	C	C	T	T	T	T	G	G	G	G	G
48	17469+17562-2	C	C	C	C	G	G	G	A	G	G	G	A	A	G	A	A	A	G	G	A	T	C	T	C	T	C	C	C	C	T	T	C	C	C	T	T	T	C	G	G	G	G	G
49	17470+17563-2	A	A	C	C	G	G	G	A	G	G	G	A	A	G	A	A	A	G	G	A	C	C	T	C	T	C	C	C	T	N	T	T	C	C	T	T	T	T	G	G	G	G	G
50	17471+17564-1	A	A	C	C	G	G	G	A	G	G	G	A	A	G	A	A	A	G	G	A	C	C	T	C	T	C	C	C	T	N	T	N	C	C	T	T	T	T	G	G	G	G	G
51	17472+17564-2	C	C	C	C	G	G	G	A	G	G	G	A	A	G	A	A	A	G	G	A	C	C	T	C	T	C	C	C	T	N	T	T	C	C	T	T	T	C	G	G	G	G	G
52	17473+17565-1	C	A	C	A	G	A	A	A	G	G	G	G	G	G	A	A	A	G	G	A	C	C	T	C	T	C	C	C	T	T	T	T	C	C	T	C	T	T	G	G	G	G	N
53	17474+17565-2	C	A	C	C	A	A	A	A	G	A	G	G	A	G	A	A	A	G	A	A	C	C	T	C	T	C	C	C	T	C	T	T	C	C	T	T	T	T	T	G	G	G	T
54	17475+17566-1	C	A	C	C	G	A	A	A	G	A	G	G	A	G	A	A	A	G	A	A	C	C	T	C	T	C	C	C	T	T	T	T	C	C	T	C	T	T	T	G	G	G	T
55	17476+17566-2	A	A	C	A	G	A	A	A	G	G	G	A	A	G	A	A	A	G	A	A	C	C	T	C	T	C	C	C	T	T	T	T	C	C	T	C	T	T	T	G	G	T	N
56	17477+17567-1	A	A	C	A	G	A	A	A	G	N	G	G	A	G	A	A	A	G	A	A	C	C	T	C	T	C	C	C	T	T	T	T	C	C	T	C	T	T	T	G	G	T	G
57	17478+17567-2	C	A	C	A	G	A	A	A	G	G	G	G	A	G	A	A	A	G	A	A	C	C	T	C	T	C	C	C	T	T	T	T	C	C	T	C	T	T	T	G	G	T	T
58	17479+17568-1	C	A	C	A	G	A	A	A	G	G	G	A	A	G	A	A	A	G	A	A	C	C	T	C	T	C	C	C	T	T	T	T	C	C	T	C	T	T	G	G	G	T	G
59	17480+17568-2	C	A	C	C	A	A	N	A	G	G	G	G	A	G	A	A	A	G	A	A	C	C	T	C	T	C	C	C	T	T	T	T	C	C	T	T	T	T	T	G	G	G	G
60	17481+17569-1	C	A	C	A	A	A	A	A	G	G	G	A	A	G	A	G	A	G	A	A	C	C	T	C	T	T	C	C	T	T	T	T	C	C	T	C	N	T	T	G	G	G	N
61	17482+17569-2	C	C	C	A	G	A	N	A	A	G	G	A	A	G	A	A	A	G	A	A	C	C	T	T	T	C	C	C	C	T	T	T	N	C	T	C	T	C	T	G	G	T	G
62	17483+17570-1	A	A	C	C	G	G	A	A	G	G	G	A	A	G	A	A	A	G	G	A	C	C	T	C	T	C	C	C	T	T	T	T	C	C	T	T	T	T	G	G	G	G	G
63	17485+17570-2	C	A	C	C	G	G	A	A	G	G	G	G	G	G	A	A	A	G	G	A	C	C	T	C	T	C	C	C	C	T	T	T	C	C	T	T	T	T	G	G	G	G	G
64	17486+17571-2	C	A	C	C	G	G	A	A	G	G	G	G	G	G	A	A	A	G	G	A	C	C	T	C	T	C	C	C	C	T	T	C	C	C	T	T	T	T	G	G	G	G	G
65	17487+17572-1	C	A	C	C	G	G	A	A	G	G	G	G	G	G	A	A	A	G	G	A	C	C	T	C	T	C	C	C	C	T	T	T	C	C	T	T	T	T	G	G	G	G	G
66	17488+17573-1	A	A	C	C	G	G	G	A	G	G	G	A	A	G	A	A	G	G	G	A	C	C	T	C	T	C	C	C	C	T	T	T	C	C	T	T	T	T	G	G	G	G	G
67	17489+17573-2	A	A	C	C	G	G	G	A	G	G	G	A	A	G	A	A	G	G	G	A	C	C	T	C	T	C	C	C	C	T	T	C	C	T	T	T	T	T	G	G	G	G	G
68	17490+17574-1	A	A	C	C	G	G	G	A	A	G	G	A	A	G	A	A	G	G	G	A	C	C	T	T	T	C	C	C	C	T	T	T	N	C	T	T	T	T	G	G	G	G	G
69	17491+17574-2	C	A	C	C	G	G	G	A	G	G	G	A	A	G	A	A	A	G	G	A	C	C	T	C	T	C	C	C	T	T	T	T	C	C	T	T	T	T	G	G	G	G	G
70	17492+17575-1	C	A	C	C	G	G	N	A	G	G	G	A	A	G	A	A	A	G	G	A	C	C	T	C	T	C	C	C	T	T	T	T	C	T	T	T	T	T	G	G	G	G	G
71	17493+17575-2	C	A	C	A	G	G	A	A	G	G	G	G	A	G	A	A	A	G	G	A	C	C	T	C	T	C	C	C	C	T	T	C	C	T	T	T	T	T	T	G	G	G	G
72	17494+17576-1	C	A	C	C	G	G	G	A	G	G	G	G	A	G	A	A	A	G	G	A	C	C	T	C	T	C	C	C	T	T	T	N	C	C	T	C	T	T	T	G	G	T	G
73	17495+17576-2	C	A	C	A	A	G	A	A	G	G	G	G	A	G	A	A	A	G	G	A	C	C	T	C	T	C	C	C	C	T	T	C	C	C	T	T	T	T	T	G	G	G	G
74	17496+17577-1	C	A	C	C	G	A	A	A	G	G	G	G	A	G	A	A	A	G	G	A	C	C	T	C	T	T	C	C	C	T	T	C	C	C	T	T	T	T	G	G	G	G	G
75	17497+17577-2	A	A	C	C	G	G	A	A	G	G	G	A	G	G	A	A	A	G	G	A	C	C	C	C	C	C	C	C	C	T	T	C	C	T	T	T	T	T	G	G	G	G	G
76	17498+17578-1	C	A	C	C	G	G	G	A	G	G	G	A	G	G	A	A	A	G	G	A	C	C	T	C	T	C	C	C	C	T	T	C	C	C	T	T	T	T	G	G	G	G	G
77	17499+17578-2	A	A	C	C	G	G	A	A	A	G	G	A	A	G	A	A	A	G	G	A	C	C	T	C	T	C	C	C	C	T	T	T	C	C	T	T	T	T	G	G	G	G	G
78	17500+17579-1	C	A	C	C	G	G	G	A	A	G	G	A	A	G	A	A	A	G	G	A	C	C	T	C	T	C	C	C	C	N	T	T	C	C	T	T	T	T	G	G	G	G	G
79	17501+17580-1	A	A	C	C	G	A	A	A	G	G	G	A	A	G	A	A	A	G	G	A	C	C	T	C	T	C	C	C	T	T	T	C	C	T	T	T	C	T	G	G	G	G	G
80	17502+17580-2	C	A	C	C	G	G	A	A	G	G	G	G	A	G	A	A	A	G	A	A	C	C	T	C	T	C	C	C	T	T	T	T	C	C	T	T	C	T	G	G	G	G	G
81	17503+17581-1	A	A	C	A	G	G	N	A	N	G	G	A	A	G	A	A	A	G	A	A	C	C	T	C	T	C	C	C	N	C	T	T	C	C	T	T	T	T	G	G	G	G	N
82	17504+17581-2	A	A	C	C	G	G	A	A	G	G	G	A	A	G	A	A	A	G	G	A	C	C	T	C	T	C	C	C	T	T	T	T	C	T	T	T	T	T	G	G	G	G	G
83	17505+T013	A	A	C	C	G	A	A	A	G	G	G	A	A	G	A	G	A	G	G	A	C	C	T	C	T	C	C	C	T	T	T	T	C	C	T	T	T	T	G	G	G	G	G
84	17506+T014	C	A	C	C	G	A	A	A	G	G	G	A	A	G	A	G	G	G	A	A	C	C	C	C	C	C	C	C	T	T	C	T	C	C	T	T	C	T	G	G	G	T	G
85	17507+T067	C	A	C	C	G	A	A	A	G	G	G	A	G	G	A	A	A	G	G	A	C	C	C	C	C	C	C	C	T	T	T	T	C	C	T	T	T	T	G	G	G	G	G
86	17508+T098	A	A	C	C	G	A	A	A	G	G	G	A	N	G	A	G	A	G	A	A	C	C	T	C	T	C	C	C	T	T	T	T	C	C	T	T	T	T	G	G	G	G	G
87	17509+T108	C	A	C	C	G	A	N	A	G	A	G	G	A	G	A	A	A	G	G	A	C	N	T	C	T	C	C	C	C	T	T	T	C	C	T	T	T	T	T	G	G	G	T
88	17510+T111	C	A	C	C	G	G	G	A	G	A	G	A	A	G	A	G	A	G	G	A	C	C	T	C	T	C	C	T	T	T	C	T	C	C	T	T	C	T	G	G	G	G	G
89	17511+XJ21	C	A	C	C	G	G	G	A	G	A	G	A	A	G	A	G	G	G	G	A	C	T	C	T	C	C	C	C	C	T	T	T	C	C	T	T	C	C	G	G	G	G	G
90	17512+XJ35	C	A	C	A	G	G	G	A	G	G	G	A	G	G	A	G	A	G	G	A	C	T	T	C	T	C	C	C	T	C	T	T	C	C	T	T	C	C	G	N	G	G	T
91	17513+XJ60	C	A	C	C	G	G	G	A	G	A	G	A	A	G	A	G	G	G	G	A	C	T	C	T	C	C	C	C	C	T	T	T	C	C	T	T	C	C	G	G	G	G	G
92	17514	C	A	C	C	G	G	G	A	G	G	A	A	N	G	A	G	A	G	A	A	C	T	T	C	T	C	C	C	C	T	T	T	N	C	T	T	C	C	G	T	G	T	G
93	17515	C	A	C	A	G	A	G	A	G	G	N	A	N	A	A	G	A	G	G	A	C	C	T	C	T	C	C	C	C	T	T	T	N	C	T	T	C	C	G	T	G	G	T
94	17516	C	A	C	C	A	G	G	A	G	G	G	A	N	G	A	A	A	G	G	A	C	C	T	C	C	C	C	C	C	N	T	T	T	C	T	C	T	T	G	G	G	G	T
95	17517	C	A	C	C	A	G	G	A	G	G	G	A	N	G	A	A	A	G	G	A	C	C	T	C	C	C	C	C	C	N	T	T	T	C	T	C	T	T	G	G	G	G	T
96	17518	C	A	C	C	A	G	G	A	G	G	G	A	N	G	A	A	A	G	G	A	C	C	T	C	C	C	C	C	C	N	T	T	T	C	T	C	T	T	G	G	G	G	T
97	Abbondanza	T	A	C	A	C	T	C	A	C	A	T	A	A	G	G	C	G	T	G	C	T	G	A	A	G	C	A	A	G	G	A	G	T	A	T	C	G	C	G	T	G	C	G
98	Funo	C	A	C	G	C	T	C	G	T	A	T	A	A	G	G	C	A	C	A	C	T	G	A	A	G	T	A	A	G	T	A	G	C	G	C	C	G	C	G	T	G	C	G
99	Aibian1	C	A	T	A	C	T	C	G	C	G	T	C	A	T	G	T	G	C	A	T	C	G	G	A	G	T	G	C	T	G	A	G	C	A	T	C	G	T	G	C	G	T	G
100	Aifeng3	C	A	T	A	C	T	C	G	C	G	T	C	A	G	G	T	G	T	A	T	C	G	G	A	G	T	G	C	G	G	A	G	C	A	T	C	G	T	G	C	G	C	G
101	Aikang58	C	A	T	G	C	T	C	A	C	A	C	C	C	G	A	T	A	T	A	T	C	G	G	G	T	T	A	C	T	G	A	G	C	G	T	C	G	T	G	C	G	T	A
102	Ailiduo	C	A	C	A	T	C	T	G	T	G	C	A	A	G	G	T	A	C	A	C	T	G	G	G	T	T	A	A	G	G	A	A	T	G	T	C	G	C	G	T	G	T	G
103	Aimengniu	C	A	T	A	C	T	C	G	C	G	T	A	A	G	G	T	A	C	A	T	C	G	G	A	G	C	A	C	T	G	A	G	C	A	C	C	G	T	G	T	A	C	G
104	Baimaizi	T	C	C	A	C	T	C	G	C	G	T	C	C	G	A	C	G	C	A	T	C	G	G	G	T	C	A	C	T	G	A	G	C	A	T	C	A	T	G	C	G	T	A
105	Baipu	T	C	C	A	C	T	C	A	C	G	T	A	C	G	A	C	A	C	A	C	T	G	G	G	T	C	G	C	T	G	A	A	C	G	T	T	G	T	G	C	G	C	A
106	Bainong3217	T	A	C	A	C	T	C	A	C	G	T	C	A	G	A	T	A	C	A	C	T	G	A	G	G	T	A	C	T	G	A	A	C	G	T	C	G	C	T	T	G	T	G
107	Banjiemang	T	C	T	G	C	T	C	A	C	G	T	A	C	G	A	C	A	T	A	T	C	G	G	A	G	C	G	C	T	G	A	A	C	G	T	C	A	T	N	C	G	C	A
108	Beijing10	T	C	T	G	C	T	C	A	T	G	C	A	C	T	A	C	A	C	A	C	T	G	G	A	G	T	G	C	T	G	A	A	C	G	T	T	A	C	T	T	A	T	A
109	Beijing837	C	A	T	A	C	T	C	A	C	G	T	A	A	G	A	C	A	C	A	C	T	G	G	G	T	C	A	C	G	G	A	G	C	A	C	T	A	C	G	T	G	T	A
110	Beijing8	T	C	C	A	T	C	T	A	C	G	T	A	C	G	A	C	A	T	A	T	C	G	G	G	T	C	G	A	G	T	A	G	C	A	T	T	A	C	G	T	A	T	A
111	Bima1	T	C	T	A	C	T	C	A	C	G	T	C	C	G	A	C	A	T	A	T	C	G	G	A	G	T	G	A	G	G	A	G	C	A	T	T	G	C	G	T	A	T	A
112	Bima4	T	A	C	A	T	C	T	G	T	G	T	A	C	G	G	C	A	T	A	T	C	G	G	G	T	C	G	A	G	G	A	G	C	A	T	T	A	C	G	C	A	T	A
113	Biyumai	T	C	C	A	T	C	T	A	T	G	C	A	C	G	A	C	A	T	A	C	T	G	G	A	G	T	G	A	G	T	A	A	C	A	T	T	G	C	G	T	A	T	A
114	Boai7023	C	A	C	A	C	T	C	A	C	G	T	A	A	G	G	C	A	C	A	C	T	G	A	A	G	T	A	A	G	G	A	G	C	G	C	C	G	C	G	T	G	C	G
115	Chadianhong	T	C	T	A	C	T	C	G	C	G	T	A	C	G	A	C	A	C	A	T	C	G	G	A	G	C	G	C	T	G	A	A	C	G	T	C	A	T	N	C	A	T	A
116	Changle5	C	C	C	A	C	T	C	A	C	A	T	A	C	G	A	C	G	C	A	T	C	G	G	A	G	T	G	A	G	T	A	G	C	A	T	T	G	C	G	C	A	T	A
117	Chengduguangtou	T	A	C	A	C	T	C	G	C	G	T	A	C	G	A	C	G	C	A	T	T	G	A	G	T	C	G	A	G	G	A	G	C	A	T	N	G	T	G	C	G	C	A
118	Chuanmai42	T	A	C	G	C	T	C	G	C	G	T	A	C	G	G	C	A	C	G	C	T	G	A	A	G	C	G	C	G	T	A	G	T	G	C	C	A	C	G	T	G	T	A
119	Damuzhiai	C	C	C	G	C	T	C	G	C	A	T	A	A	G	A	C	A	C	A	C	T	G	A	G	G	T	A	C	G	T	A	A	C	G	C	T	G	C	G	T	A	C	G
120	Dingxingzhai	T	C	T	A	C	T	C	G	C	G	T	A	C	G	A	C	G	C	A	T	C	G	G	A	G	C	A	A	T	G	A	A	C	G	T	C	G	T	T	C	A	C	A
121	Emai18	C	A	T	A	C	T	C	G	T	G	T	A	A	G	A	C	A	C	A	C	T	G	A	A	G	T	A	A	G	T	A	A	C	G	C	C	G	T	T	T	G	T	G
122	Emai6	C	A	C	G	T	C	T	A	C	A	T	C	C	G	G	T	G	T	G	C	T	G	A	A	G	C	A	C	G	G	A	A	C	G	C	N	G	T	T	T	G	T	G
123	Fan6	T	A	T	G	C	T	C	G	C	A	T	A	A	G	A	C	A	C	G	C	T	G	A	A	G	C	A	A	G	T	A	G	T	G	C	C	G	T	G	T	G	C	G
124	Fengchan3	T	A	T	A	C	T	C	A	T	G	T	A	C	G	G	C	A	C	A	T	C	G	G	G	T	T	G	A	G	G	A	A	T	A	T	T	A	T	G	C	A	T	A
125	Fengdecun1	C	A	C	G	C	T	C	G	T	G	T	C	C	G	G	T	A	C	A	C	T	G	G	A	G	T	G	A	T	G	A	G	T	G	T	C	G	T	G	C	A	T	G
126	Fengkang8	C	A	T	G	C	T	C	A	C	G	T	C	A	T	G	C	A	C	A	C	T	A	A	G	T	T	A	A	G	G	A	A	C	G	C	T	G	T	G	T	G	T	A
127	Fuzhuang30	T	C	C	A	C	T	C	A	C	G	T	A	C	G	A	C	G	C	A	C	T	G	G	G	T	C	G	A	G	G	A	A	C	G	T	C	A	T	T	C	A	T	A
128	Ganmai8	C	A	C	A	C	T	C	A	C	A	T	A	A	G	G	C	A	C	A	C	T	G	G	A	G	C	A	C	G	T	A	G	T	A	T	C	G	T	G	T	G	C	G
129	Gansu96	C	A	C	A	C	T	C	G	T	G	T	C	C	T	A	C	G	C	A	C	T	G	A	A	G	T	G	C	G	T	A	A	C	A	T	T	G	T	G	T	G	C	A
130	Gaoyou503	C	C	C	G	C	T	C	G	T	G	T	C	A	G	G	T	G	C	G	T	C	G	G	G	T	T	A	A	G	T	A	A	T	G	C	C	G	C	T	T	G	T	A
131	Gaoyuan602	T	C	C	G	T	C	T	A	C	G	T	A	A	G	A	C	G	T	A	C	T	G	A	A	G	T	G	C	G	G	A	G	T	A	C	T	G	C	G	T	G	C	G
132	Han4564	C	A	C	G	C	T	C	A	T	A	T	A	C	G	G	C	A	C	A	C	T	G	G	G	T	C	A	A	G	T	A	G	C	G	C	T	A	C	T	T	G	T	G
133	Han6172	C	A	C	G	C	T	C	A	T	A	T	C	C	G	G	C	A	C	A	C	T	G	G	G	T	C	A	A	G	G	A	G	C	G	C	T	A	T	G	T	G	T	A
134	Hanxuan10	T	C	C	A	C	T	C	A	C	G	T	C	C	T	G	C	A	C	A	C	T	G	G	G	T	C	A	A	T	G	A	G	C	G	C	T	G	C	G	T	A	T	A
135	Heshangmai	T	C	T	A	C	T	C	A	C	G	T	A	C	G	A	C	A	C	A	C	T	G	G	G	T	C	A	C	T	G	A	A	C	G	T	T	G	T	T	C	G	C	A
136	Huabei187	C	C	T	A	C	T	C	A	C	G	T	C	C	G	G	C	A	C	A	C	T	G	G	G	T	T	A	A	T	G	A	G	C	A	C	C	G	C	G	T	A	T	A
137	Huanchuan916	C	C	C	G	T	C	T	A	T	G	T	C	A	G	G	T	G	C	G	T	C	G	G	A	G	C	A	C	G	G	A	A	T	G	C	C	G	N	G	T	G	C	A
138	Jimai19	C	A	C	A	C	T	C	G	C	G	T	A	C	N	G	C	G	T	G	C	T	G	A	A	G	T	A	A	G	T	A	A	C	A	T	C	A	C	G	T	G	T	G
139	Jimai20	C	A	C	G	T	C	T	A	C	A	C	A	C	T	G	C	A	C	A	C	T	G	A	A	G	T	G	C	T	G	A	G	T	A	C	T	G	C	T	T	A	T	G
140	Jimai22	C	A	C	A	C	T	C	A	T	A	C	A	C	T	G	T	G	C	G	C	T	G	A	A	G	T	A	C	T	G	A	A	C	A	T	C	G	C	T	C	A	T	G
141	Jinan13	T	A	C	A	C	T	C	A	T	G	T	C	C	G	G	T	G	T	A	C	T	G	G	G	T	T	A	A	T	G	A	A	T	A	C	T	G	C	G	T	G	T	G
142	Jinan2	T	A	C	A	C	T	C	N	T	A	C	A	C	G	G	C	A	C	A	T	C	G	G	G	T	C	G	A	G	G	A	G	C	A	C	T	G	C	G	T	A	T	A
143	Jinan9	T	A	T	G	C	T	C	G	T	G	T	C	C	G	G	T	A	T	A	T	C	G	G	G	T	C	G	A	G	T	A	A	C	A	C	T	A	C	G	T	A	T	A
144	Ji5265	C	A	C	G	C	T	C	G	T	G	T	A	C	G	G	T	A	C	A	T	C	G	G	G	T	C	A	A	G	T	A	A	C	A	T	C	A	T	N	C	G	T	A
145	Jimai1	C	C	T	A	C	T	C	A	C	G	T	A	C	G	A	C	A	C	A	T	C	G	G	G	G	C	G	A	G	T	G	G	C	A	C	T	A	C	G	T	A	T	A
146	Jimai26	T	A	T	G	C	T	C	A	T	A	T	C	C	G	G	T	A	C	A	C	T	N	G	G	T	C	A	C	T	G	A	A	C	A	T	T	A	T	T	C	G	T	A
147	Jimai30	T	C	T	G	T	C	T	A	T	A	T	A	C	G	A	T	G	T	G	C	T	G	G	G	T	T	G	A	G	G	A	A	C	A	T	C	G	C	T	C	A	C	A
148	Jimai38	T	A	T	G	C	T	C	A	C	A	T	C	C	G	A	C	A	C	A	C	T	G	G	A	G	C	A	A	T	G	A	A	C	A	T	T	A	T	G	C	A	T	A
149	Jimai7	C	A	T	A	C	T	C	G	C	G	T	C	A	G	G	T	G	C	A	T	C	G	G	A	G	T	G	C	T	G	A	G	C	A	T	C	G	T	G	C	G	T	G
150	Jiangdongmen	T	C	T	A	C	T	C	G	C	G	T	A	C	G	A	C	A	C	A	T	C	G	G	A	G	C	A	A	T	G	G	G	C	G	T	T	A	T	T	C	G	C	A
151	Jinshajiang1	C	C	T	G	T	C	T	A	T	A	T	C	C	G	G	C	A	C	A	C	T	G	A	A	G	C	G	A	G	G	G	A	C	A	T	T	G	T	G	T	G	C	G
152	Jinfeng1	T	C	C	A	C	T	C	A	T	A	T	C	C	G	A	T	A	C	A	C	T	N	G	G	T	T	A	C	G	G	A	G	C	A	T	T	G	T	T	C	A	T	A
153	Jinmai21	C	A	T	G	C	T	C	A	T	G	C	C	A	G	A	T	A	C	A	C	T	N	G	A	G	T	A	C	G	T	A	A	C	G	T	T	A	T	G	T	G	T	G
154	Jinmai2148	T	C	T	G	T	C	T	G	T	A	T	A	C	G	G	C	A	C	A	C	T	G	G	A	G	T	A	A	G	G	A	G	C	G	T	T	G	C	G	T	G	T	G
155	Jinmai31	C	A	T	G	C	T	C	A	T	G	T	C	C	G	G	T	G	C	A	T	C	G	G	A	G	T	A	A	G	G	A	G	T	A	C	T	A	T	G	T	G	T	A
156	Jinmai47	T	C	T	A	C	T	C	G	T	G	T	C	C	G	G	T	G	C	A	T	C	G	G	A	G	T	A	C	T	G	A	G	T	G	T	T	A	T	G	T	A	C	A
157	Jinmai54	T	C	T	A	C	T	C	G	T	G	T	C	C	G	G	T	G	C	A	T	C	G	G	G	T	T	A	A	T	G	G	G	T	A	C	T	A	T	G	T	A	C	A
158	Jing411	C	C	T	G	T	C	T	A	C	A	T	A	C	G	G	T	A	C	A	C	T	G	G	A	G	C	A	A	G	G	A	A	C	A	T	T	A	T	T	T	A	T	G
159	Jingdong8	C	C	T	G	C	T	C	A	T	A	T	C	A	T	A	C	A	C	A	C	T	G	G	A	G	C	A	A	G	G	A	A	C	A	C	T	A	T	G	T	G	T	A
160	Kashenbaipi	T	C	C	A	C	T	C	A	C	G	T	C	A	G	A	C	G	C	A	C	T	G	G	A	G	T	G	A	G	G	G	A	C	A	T	C	G	T	T	C	A	T	A
161	Kanghuixianhong	C	A	C	G	T	C	T	G	T	G	C	A	A	G	G	T	A	C	A	C	T	G	A	G	G	T	A	C	T	G	A	A	C	A	T	C	G	C	T	C	G	T	A
162	Kenong199	C	C	C	G	T	C	T	A	T	A	C	A	A	G	A	T	A	C	A	C	T	G	G	G	T	T	A	C	T	G	G	A	T	A	C	C	G	C	G	C	G	T	G
163	Keyi26	T	C	C	A	C	T	C	A	T	G	T	A	C	G	A	T	A	C	A	C	T	G	G	G	T	C	G	A	G	G	A	G	C	A	T	T	G	T	G	T	A	T	A
164	Kefeng10	C	C	C	A	C	T	C	A	C	G	T	A	C	G	G	C	G	C	A	C	T	G	A	A	G	T	A	A	G	G	A	G	C	G	C	N	G	C	G	T	G	C	A
165	Kefeng2	T	C	C	A	C	T	C	A	C	G	T	A	C	G	G	C	A	C	A	C	N	G	A	A	G	C	G	A	G	T	A	G	C	G	C	C	G	C	G	N	G	C	A
166	Kefeng3	C	C	T	A	C	T	C	G	C	G	T	C	A	T	A	C	G	C	A	C	T	G	A	A	G	T	G	A	T	G	G	G	T	A	C	C	G	C	G	T	G	C	G
167	Kehan7	T	C	C	A	C	T	C	A	C	A	T	A	C	G	A	C	A	T	A	T	C	G	A	A	G	T	A	A	G	T	A	G	C	G	C	C	G	C	G	T	G	C	A
168	Kequan	C	A	C	A	C	T	C	A	C	A	T	A	C	G	G	C	A	C	A	C	T	G	A	A	G	T	A	A	G	T	A	G	C	A	C	C	G	C	G	T	G	C	G
169	Laizhou953	T	A	C	G	C	T	C	A	T	A	T	C	A	G	G	C	G	C	A	C	T	G	A	A	G	C	G	A	G	G	A	A	C	A	C	T	A	T	G	T	A	T	A
170	Laixizaoxiaomai	T	C	C	A	C	T	C	N	C	G	T	A	C	G	A	C	A	C	A	C	T	G	G	G	T	C	A	C	T	G	A	A	C	G	T	T	G	T	G	C	G	C	A
171	Liangxing66	C	A	C	A	C	T	C	A	T	A	C	A	C	T	G	T	G	C	G	C	T	G	A	A	G	T	A	C	T	G	A	G	C	A	T	T	G	C	T	T	A	T	G
172	Liangxing99	C	A	T	A	C	T	C	A	T	A	C	A	C	T	G	T	G	C	G	C	T	G	A	A	G	T	A	A	T	G	A	A	C	A	T	T	G	C	T	T	A	T	G
173	Linkang5027	T	C	T	A	C	T	C	G	C	G	T	C	C	G	G	T	G	C	G	C	T	G	G	A	G	T	G	A	T	G	A	A	T	G	C	T	G	T	G	T	A	C	A
174	Longmai30	T	C	C	A	C	T	C	G	C	G	T	C	C	T	A	T	G	C	A	C	T	G	A	A	G	T	G	A	T	T	G	G	T	A	T	C	G	C	G	T	G	T	A
175	Longchun8	C	A	C	A	C	T	C	A	C	A	T	C	A	G	G	C	A	C	A	C	T	G	G	A	G	C	A	C	G	T	A	G	T	A	T	C	G	T	G	T	G	C	G
176	Lu215953	C	C	T	A	C	T	C	A	T	G	T	C	C	G	G	C	A	C	A	C	T	G	G	G	T	C	A	A	G	G	N	G	C	A	T	T	A	C	G	C	A	T	G
177	Lumai14	C	A	C	G	C	T	C	A	C	A	C	A	C	G	G	T	A	C	G	C	T	G	A	A	G	T	G	C	T	G	A	G	T	A	T	T	G	N	T	T	A	T	G
178	Lumai15	C	A	C	A	C	T	C	A	C	A	C	N	C	T	A	T	A	C	A	T	C	G	G	A	G	T	A	C	T	G	A	G	C	A	C	C	A	C	G	C	G	T	G
179	Lumai21	C	A	C	A	C	T	C	A	T	A	T	C	C	T	G	T	G	T	G	C	T	G	A	A	G	T	G	A	T	T	A	G	T	A	C	C	A	C	T	C	G	T	G
180	Lumain7	C	A	T	A	C	T	C	G	C	A	T	C	A	T	A	T	A	C	A	C	T	A	G	G	T	T	A	A	T	G	A	A	C	A	C	T	A	T	T	T	A	T	G
181	Lunxuan987	C	A	T	G	C	T	C	G	T	A	T	C	A	G	A	T	G	C	G	C	T	G	A	G	T	T	A	A	G	G	A	A	T	A	T	T	G	C	T	T	A	T	A
182	Lovrin10	C	A	T	G	C	T	C	A	T	A	T	C	A	T	G	T	A	C	A	C	T	A	G	G	T	C	A	A	G	G	A	A	C	A	C	T	A	T	T	T	A	C	A
183	Lovrin13	C	A	C	G	C	T	C	A	T	A	T	C	A	T	G	T	A	C	A	C	T	G	A	A	G	T	A	C	G	G	A	A	C	A	C	T	A	T	T	T	A	T	A
184	Luomai23	C	A	C	G	C	T	C	A	C	A	C	N	A	G	A	T	A	C	A	C	T	G	G	A	G	T	G	A	T	G	A	G	T	G	T	T	G	C	G	T	G	T	G
185	Mala	T	C	C	A	C	T	C	G	C	G	C	A	C	G	A	C	A	T	G	C	T	G	G	A	G	T	G	A	G	G	A	A	C	A	T	C	G	T	T	T	A	C	A
186	Mazhamai	T	C	T	A	C	T	C	A	C	G	T	A	C	G	A	C	G	C	A	C	T	G	G	G	T	C	G	A	G	G	A	G	C	A	T	C	A	T	G	C	A	T	A
187	Mianmai48	C	A	C	A	T	C	T	G	C	A	T	A	A	T	G	C	G	C	G	C	T	G	A	A	G	T	A	C	G	T	G	A	C	A	T	C	G	T	T	C	G	C	A
188	Mianyang11	C	A	T	A	C	T	C	G	C	A	T	A	A	T	A	C	G	C	G	C	T	G	A	A	G	C	G	A	G	T	G	G	T	A	C	C	G	T	G	T	G	T	A
189	Mianyang15	T	C	C	A	C	T	C	G	C	A	T	A	A	T	A	C	G	C	G	C	T	G	A	A	G	T	G	A	G	T	G	G	T	A	C	C	G	T	G	T	G	C	A
190	Mianyang20	T	A	C	A	C	T	C	A	C	A	T	A	A	T	A	C	G	C	G	C	T	G	A	A	G	T	G	A	G	T	G	G	T	A	C	C	G	T	G	T	G	C	A
191	Mianyang26	T	A	C	A	C	T	C	A	C	A	T	A	C	G	A	C	G	C	G	C	T	G	A	A	G	C	A	A	G	T	G	G	T	A	C	C	G	T	G	T	G	C	G
192	Nanda2419	T	C	T	G	T	C	T	A	T	A	T	C	A	G	G	T	G	T	G	C	T	G	A	A	G	C	A	C	G	G	A	A	C	G	T	C	G	T	T	T	G	T	G
193	Neixiang188	T	A	T	A	T	C	T	G	T	A	T	A	C	T	G	C	A	C	A	C	T	G	G	A	G	T	A	A	G	G	A	G	T	G	T	C	G	C	G	T	G	C	G
194	Ningchun10	C	A	T	A	C	T	C	G	T	A	T	C	C	G	A	C	G	C	A	T	T	G	G	A	G	C	G	A	G	T	G	A	T	G	T	C	A	T	T	C	G	C	A
195	Ningchun4	C	C	T	A	C	T	C	G	C	A	T	C	C	G	A	T	G	C	A	T	C	G	G	A	G	T	A	A	G	T	N	A	T	A	T	C	A	C	G	T	G	T	G
196	Ningmai15	C	C	C	G	T	C	T	A	C	A	C	C	C	T	A	C	A	C	A	C	T	G	G	A	G	T	G	C	G	G	A	G	T	A	T	C	G	T	T	C	G	C	G
197	Nongda139	C	C	T	A	T	C	T	A	C	G	T	C	C	T	N	C	G	T	G	C	T	G	G	G	T	T	A	C	T	G	A	A	C	G	C	T	G	C	G	T	A	T	A
198	Nongda211	C	C	T	A	C	T	C	A	C	G	T	C	C	G	A	T	A	C	A	C	T	G	G	G	T	C	G	C	T	T	A	A	C	A	C	T	A	T	G	T	G	T	A
199	Orefen	T	C	T	G	T	C	T	A	T	A	T	A	C	G	G	T	G	T	A	C	T	G	G	A	G	T	G	A	G	G	A	A	T	A	T	T	A	C	G	T	G	T	G
200	Pindong29	C	A	C	A	C	T	C	A	T	A	T	A	C	G	G	T	A	C	G	N	T	G	G	A	T	T	G	A	G	G	A	A	C	A	C	C	A	T	T	T	A	T	A
201	Pindong34	C	A	T	A	C	T	C	G	C	G	T	A	A	G	A	C	A	C	A	C	T	A	G	A	T	T	G	A	T	G	G	G	C	A	C	T	A	T	T	T	G	C	G
202	Pinyuan50	T	C	T	A	C	T	C	A	C	G	T	A	C	T	A	C	G	C	A	C	T	G	A	A	G	C	G	A	T	G	N	G	C	A	C	C	A	T	T	C	A	T	A
203	Qinmai4	T	A	C	A	T	C	T	G	T	A	T	C	C	G	N	T	A	C	A	C	T	G	A	A	G	T	G	C	G	G	A	A	C	A	C	T	G	C	T	T	A	T	A
204	Qinghaidasui	T	A	T	A	T	C	T	G	C	A	T	A	A	G	G	C	G	C	G	C	T	G	G	A	G	T	G	C	G	T	A	G	T	A	T	C	G	C	G	T	G	C	A
205	Rikaze54	T	C	T	A	T	C	T	A	T	A	T	A	A	G	A	C	G	T	A	N	T	G	G	G	T	C	A	A	G	G	A	G	C	G	T	T	A	T	T	C	A	T	A
206	Shannong205	C	A	C	A	C	T	C	G	C	G	T	C	C	G	G	C	G	C	A	T	C	G	A	G	T	C	G	C	T	T	N	G	C	G	C	C	A	T	G	C	G	T	G
207	Shannongfu63	C	A	T	A	C	T	C	A	T	G	T	C	C	G	G	C	A	C	A	C	T	G	G	G	T	T	A	A	G	G	A	G	T	A	T	T	A	C	G	T	A	T	A
208	Shan229	C	C	C	G	C	T	C	G	T	A	N	C	A	G	G	T	G	N	G	N	C	G	G	G	T	C	A	A	G	G	A	A	T	G	C	C	G	C	G	T	G	T	G
209	Shan253	C	A	C	A	T	C	T	G	T	G	C	C	A	G	G	T	G	C	G	T	C	G	A	A	G	T	A	A	G	G	A	G	T	G	C	C	G	C	G	T	G	C	A
210	Shanhan8675	T	A	C	A	C	T	C	G	T	A	T	C	A	G	N	T	G	C	G	T	T	G	A	A	G	T	A	A	G	G	A	A	T	A	C	T	G	C	G	T	A	T	G
211	Shannong7859	T	C	C	G	C	T	C	A	T	G	T	C	A	G	G	C	A	C	G	C	T	G	G	G	T	C	A	A	G	G	A	A	T	A	C	C	A	T	G	T	G	T	G
212	Triumph	C	A	C	A	C	T	C	G	T	G	C	C	C	G	G	C	A	C	A	C	T	G	A	A	G	T	G	A	G	T	A	A	C	A	C	T	A	T	G	T	G	T	A
213	Shi4185	C	A	C	G	C	T	C	G	T	A	T	C	C	G	G	T	G	C	A	T	C	G	G	G	T	T	A	A	G	T	A	G	T	A	C	C	A	C	T	C	G	T	A
214	Shijiazhuang54	T	A	T	A	C	T	C	G	T	G	T	C	C	G	A	C	A	C	A	C	T	G	G	G	T	T	G	A	G	G	A	A	C	A	T	T	A	T	G	C	A	T	A
215	Shijiazhuang8	T	A	T	A	C	T	C	A	C	G	T	C	A	G	G	T	A	C	A	C	T	G	G	G	T	C	A	A	T	G	A	A	C	A	T	T	A	T	G	C	A	T	A
216	Shimai19	C	A	T	G	T	C	T	A	T	A	C	C	C	T	A	T	A	T	G	C	T	A	G	A	G	T	G	A	G	G	A	A	C	A	T	T	A	T	G	T	A	T	A
217	Shiyou20	C	A	T	G	T	C	T	A	T	A	C	A	A	G	A	T	A	T	G	C	T	A	G	A	G	T	A	A	G	G	A	A	C	A	T	T	G	T	G	C	G	T	G
218	Sumai3	C	A	C	A	C	T	C	G	C	G	T	C	C	G	A	C	A	C	A	T	T	G	A	G	G	T	A	A	G	G	A	A	C	G	C	C	A	T	T	T	G	T	A
219	Taizhong23	T	A	T	A	C	T	C	A	C	G	T	C	C	G	A	C	A	C	A	C	T	G	G	G	T	T	A	A	G	G	A	G	C	A	T	C	G	C	T	T	G	T	A
220	Taishan4	T	A	C	G	T	C	T	G	T	A	T	A	A	G	G	T	G	T	G	C	T	G	A	A	G	T	A	A	T	G	A	G	T	A	T	C	G	C	G	T	G	C	G
221	Taishan5	T	C	T	G	C	T	C	A	T	G	T	A	C	G	G	C	G	N	G	N	C	G	G	G	T	T	G	A	N	G	A	A	T	A	T	C	A	N	G	N	G	T	G
222	Tangmai2	T	C	T	A	C	T	C	A	T	G	C	A	C	G	A	C	A	C	A	C	T	G	G	A	G	T	G	C	T	G	A	A	C	G	T	T	A	C	T	T	A	T	A
223	TengS15	C	C	C	A	C	T	C	G	C	G	T	A	C	G	A	T	G	C	A	C	T	G	A	A	T	T	G	C	T	T	A	G	C	A	T	T	G	C	G	C	A	T	G
224	Wan7107	C	A	T	G	C	T	C	A	C	A	C	A	A	G	A	C	G	C	A	C	T	G	G	A	G	T	A	A	G	T	A	A	T	G	C	T	G	T	T	T	G	T	G
225	Wanmai19	C	A	C	N	C	T	C	N	T	A	T	A	C	G	G	T	A	N	G	N	T	G	N	G	T	T	A	A	G	T	N	G	N	G	N	N	G	T	T	T	A	C	G
226	Wanmai33	T	C	C	G	T	C	T	A	T	G	C	C	A	G	G	C	A	C	A	C	T	G	A	A	G	T	A	A	T	G	A	A	T	G	C	T	A	C	T	T	G	T	A
227	Wangshuibai	T	C	T	A	C	T	C	G	C	G	T	A	C	G	A	C	A	C	A	C	T	G	G	G	T	C	A	C	G	G	A	A	C	G	T	C	G	T	N	C	G	C	A
228	Wennong6	C	A	T	A	C	T	C	A	T	G	T	C	C	G	G	T	A	C	A	C	T	G	A	A	G	T	A	A	T	G	A	G	C	A	T	T	A	T	T	C	G	T	G
229	Wuyimai	C	A	C	A	C	T	C	A	C	A	T	?/?	C	G	G	C	A	C	A	C	T	G	G	A	G	C	A	C	G	T	A	G	C	G	C	C	G	T	G	T	G	C	A
230	Xian8	C	A	T	G	C	T	C	G	T	G	T	C	A	T	G	T	A	C	A	C	T	G	A	A	G	T	G	A	G	G	A	G	C	A	C	C	G	C	G	C	G	C	G
231	Xifeng	T	C	T	A	C	T	C	A	C	G	T	?/?	C	T	A	C	A	C	A	C	T	G	G	A	G	C	A	C	G	G	A	A	C	G	T	C	G	T	T	C	G	C	A
232	Xinong6028	C	A	T	A	C	T	C	A	C	G	C	C	A	G	A	C	G	T	G	C	T	G	G	G	T	C	A	A	G	T	A	A	C	G	T	C	G	T	G	C	G	T	G
233	Xinong979	C	C	C	G	T	C	T	A	T	G	T	C	A	G	G	T	G	C	G	T	C	G	G	G	T	C	A	C	G	G	A	A	T	G	C	C	G	C	G	T	G	C	A
234	Xianyandasui	T	C	C	A	C	T	C	G	C	A	T	A	A	T	G	T	A	C	A	C	T	G	G	A	G	C	A	A	G	G	A	A	C	G	T	C	A	C	G	T	G	C	G
235	Xiaofushou	T	C	C	A	C	T	C	G	C	G	T	A	C	G	A	C	A	C	A	C	T	G	G	G	T	C	G	C	T	G	A	A	C	G	N	C	A	T	T	C	G	C	A
236	Xiaoyan22	C	A	C	G	T	C	T	G	T	G	T	C	A	G	G	T	A	C	G	T	C	G	A	G	G	T	A	A	T	T	A	A	T	A	T	T	G	T	T	T	G	C	G
237	Xiaoyan54	C	C	T	G	C	T	C	A	T	A	T	C	A	G	G	T	G	C	G	T	C	G	G	A	G	T	A	A	G	T	A	A	T	G	C	N	G	C	G	T	G	T	A
238	Xiaoyan6	C	C	C	G	C	T	C	G	T	G	T	C	A	G	G	T	G	C	G	T	C	G	G	G	T	T	A	A	G	T	A	A	T	G	C	C	G	C	G	T	A	T	G
239	Xinkehan9	C	A	T	A	C	T	C	A	C	G	T	A	A	G	G	C	A	C	A	C	T	G	A	A	G	T	A	A	G	T	A	A	C	G	C	C	G	C	G	T	G	C	G
240	Xinmai26	C	A	T	A	C	T	C	G	C	A	T	A	A	G	G	T	A	T	G	C	T	N	G	G	T	T	G	A	T	G	A	G	T	G	T	T	G	C	T	C	G	T	G
241	Xingyi4	C	C	C	G	C	T	C	A	T	A	T	C	A	T	G	C	A	C	A	C	T	A	G	G	T	T	A	A	G	T	A	G	T	A	C	T	G	C	G	T	G	C	A
242	Xuzhou14	C	A	C	A	C	T	C	G	T	A	T	A	C	G	G	C	A	T	A	C	T	G	A	A	G	T	A	C	G	T	A	G	C	G	C	C	G	T	G	T	A	T	A
243	Xuzhou21	C	A	C	G	T	C	T	A	T	A	T	A	A	G	G	C	A	C	A	T	C	G	A	G	T	T	A	A	G	G	A	A	T	G	T	C	G	C	G	T	G	T	G
244	Xuke718	C	C	C	G	T	C	T	G	T	A	T	C	C	G	G	T	A	C	A	T	C	G	G	G	T	T	G	A	G	G	A	A	T	A	T	T	A	C	G	C	G	T	A
245	Yaanzao	C	A	C	A	C	T	C	G	C	G	T	C	C	G	G	C	G	C	G	T	T	G	A	G	T	C	G	C	G	T	G	G	C	A	C	C	G	T	G	T	G	C	G
246	Yannong15	T	A	C	A	C	T	C	A	C	A	C	A	C	T	G	C	G	T	G	C	T	G	A	A	G	T	A	A	G	T	A	G	T	A	T	T	G	C	G	C	A	C	G
247	Yanshan4	C	A	C	G	C	T	C	A	T	A	T	C	A	T	A	T	A	C	G	C	T	G	A	A	G	T	A	C	G	G	A	G	C	A	C	T	A	C	T	T	G	T	G
248	Yanzhan4110	C	A	T	G	C	T	C	G	T	A	C	N	A	G	A	T	A	C	A	C	T	G	G	G	T	T	A	C	T	G	A	G	C	G	C	C	A	C	T	C	G	T	G
249	Yanda1817	T	C	T	A	C	T	C	A	C	G	T	A	C	T	A	C	G	C	A	C	T	G	G	G	T	C	A	C	T	G	A	G	C	G	T	C	A	T	T	C	A	T	A
250	Yangmai13	C	A	C	G	C	T	C	G	T	A	T	A	A	G	G	T	A	C	A	C	T	G	A	A	G	C	A	A	G	G	A	G	C	G	C	C	G	T	G	T	G	T	G
251	Yangmai15	C	A	C	G	C	T	C	A	C	A	T	A	C	G	G	T	A	C	A	C	T	G	A	A	G	C	G	A	G	T	A	G	C	G	C	C	G	T	G	T	A	C	A
252	Yangmai158	C	A	T	G	C	T	C	A	T	A	T	C	C	G	A	C	A	C	A	C	T	G	A	A	G	T	G	A	G	T	A	A	C	G	C	C	G	C	G	T	G	C	G
253	Yangmai16	C	A	T	G	C	T	C	A	T	A	T	C	A	G	A	T	A	T	G	C	T	G	A	A	G	T	G	A	G	G	A	A	C	G	C	C	G	T	G	T	G	C	G
254	Yangmai1	C	A	C	A	C	T	C	G	T	A	T	A	C	G	G	C	A	C	A	C	T	G	A	A	G	T	A	C	G	T	A	G	C	G	N	C	G	C	G	T	G	C	G
255	Yangmai3	C	C	C	G	C	T	C	G	T	A	T	C	A	G	G	T	A	C	A	C	T	G	A	A	G	T	A	A	G	G	A	G	C	G	C	C	G	T	G	T	G	T	G
256	Yangmai4	C	A	C	G	C	T	C	A	T	A	T	A	C	G	G	C	A	T	G	C	T	G	A	A	G	T	A	A	G	G	A	G	C	G	C	C	G	T	G	T	G	C	G
257	Yangmai5	C	A	C	G	C	T	C	G	T	A	T	A	A	G	G	C	A	C	A	C	T	A	A	A	G	T	A	A	G	T	A	G	C	G	C	C	G	T	G	T	G	C	G
258	Yangmai	T	C	C	A	T	T	C	A	C	G	T	C	C	T	A	C	G	C	A	T	C	G	G	G	T	C	A	A	T	G	A	G	C	G	T	C	G	T	G	C	G	T	A
259	Youbao	C	A	C	A	C	T	C	A	C	A	C	A	C	G	G	T	A	C	A	C	T	G	G	G	G	T	A	A	T	G	A	A	C	A	T	T	G	C	T	T	A	T	A
260	Youzimai	T	C	T	A	C	T	C	G	C	G	T	A	C	G	A	C	A	C	A	C	T	G	G	A	G	C	G	C	G	G	A	A	C	G	T	C	A	T	G	C	A	T	A
261	Youmangbaifu	T	C	C	A	C	T	C	A	C	G	T	A	C	G	A	C	G	C	A	T	T	G	G	A	G	C	G	C	T	G	A	A	C	G	T	C	A	T	T	C	G	T	A
262	Youmangsaogudan	T	A	T	A	C	T	C	A	C	G	T	A	C	G	A	C	G	T	A	C	T	G	G	A	G	C	G	C	T	G	A	G	C	G	T	C	A	T	N	C	A	T	A
263	XJ1	C	C	C	G	C	T	C	G	C	G	T	A	C	T	A	C	A	C	G	C	T	G	A	A	T	T	G	C	G	G	A	A	C	A	C	T	A	T	T	C	G	T	A
264	Yumai13	C	A	T	G	C	T	C	A	C	A	C	C	C	G	A	T	A	N	A	T	C	A	G	G	T	T	A	A	T	G	A	G	C	G	T	C	G	C	G	T	G	T	A
265	Yumai18	C	A	C	G	C	T	C	G	T	G	C	C	A	G	A	T	A	C	A	C	T	G	G	G	T	T	A	C	T	G	A	G	C	G	C	C	G	C	T	C	G	T	G
266	Yumai21	C	A	C	G	T	C	T	G	T	A	T	C	A	G	G	T	A	T	A	C	T	G	G	G	T	T	A	A	G	G	A	G	T	A	T	T	A	C	G	T	G	T	G
267	Yumai21	C	A	T	A	C	T	C	G	T	G	T	A	C	G	G	T	G	C	A	T	C	G	G	A	G	T	G	C	G	G	A	G	T	G	C	C	A	C	T	C	G	T	A
268	Yumai234	T	A	C	G	T	C	T	A	T	A	T	C	A	G	G	T	G	C	A	T	C	G	A	A	G	T	G	A	T	G	A	A	C	A	T	N	A	T	T	C	G	T	G
269	Yumai41	C	A	C	A	C	T	C	G	T	G	T	A	C	G	A	C	G	C	A	T	C	G	G	A	G	T	G	C	T	T	A	G	T	G	C	C	A	C	T	T	G	T	G
270	Yumai49	C	A	C	A	C	T	C	G	T	G	T	A	C	G	A	C	G	C	A	T	C	G	G	A	G	T	G	C	T	G	G	G	T	G	C	C	A	C	T	T	G	T	G
271	Yumai54	C	A	T	A	C	T	C	G	T	A	T	A	C	G	G	C	G	C	A	T	C	A	G	A	G	T	G	A	G	G	A	G	T	A	T	C	G	C	G	T	G	T	G
272	Yumai7	T	C	C	G	C	T	C	N	T	A	T	A	A	G	A	C	A	C	A	C	T	G	G	G	G	C	G	C	G	G	A	A	C	G	N	C	G	C	G	T	A	C	A
273	YN3	T	C	C	A	C	T	C	A	C	G	T	C	C	T	A	C	G	T	A	T	C	G	G	G	T	C	A	C	T	G	A	G	C	A	T	C	G	T	G	C	G	C	A
274	Zaoyangmai	C	C	C	A	C	T	C	G	C	A	C	A	C	G	G	C	A	C	A	C	T	G	G	A	G	T	A	A	G	T	A	A	C	A	C	C	A	C	G	C	A	C	A
275	Zhemai1	T	C	C	A	C	T	C	G	C	G	T	A	C	G	A	C	A	C	A	C	T	G	G	G	T	C	A	C	T	G	A	A	C	G	T	T	G	T	G	C	G	T	A
276	Zhengmai9023	C	C	C	G	T	C	T	A	T	G	T	C	A	G	A	T	G	C	G	T	C	G	A	A	G	T	A	C	G	G	G	G	T	G	C	C	G	C	T	T	A	C	A
277	Chinese Spring	T	C	C	A	C	T	C	G	C	G	T	A	C	G	A	C	G	C	A	T	T	G	A	A	G	C	A	C	G	G	A	G	C	G	T	C	A	T	G	C	G	T	A
278	Zhongjiao2	T	A	C	G	T	C	T	A	T	A	T	C	A	G	A	T	A	C	A	C	T	G	A	G	T	T	G	A	T	T	A	A	T	A	C	C	G	C	T	T	G	C	G
279	Zhongluo08-2	C	C	T	G	T	C	T	A	T	A	T	A	A	G	G	T	G	T	G	C	T	G	A	G	T	T	A	A	T	G	A	A	T	A	C	T	A	T	G	C	G	T	G
280	Zhongmai175	C	C	C	G	T	C	T	G	C	A	T	A	C	G	G	T	A	C	A	C	T	G	G	A	G	C	G	A	G	G	A	A	C	A	C	T	A	C	T	T	A	C	G
281	Zhongmai415	C	C	T	A	C	T	C	A	C	A	T	A	C	G	G	C	A	C	A	C	T	G	G	A	G	C	A	A	G	G	G	A	C	A	T	T	A	T	T	T	A	T	A
282	Zhongmai9	C	A	T	G	T	C	T	A	T	G	T	A	A	G	G	T	A	C	G	T	C	G	G	A	G	T	A	A	G	T	G	A	T	G	C	T	A	C	G	T	G	T	A
283	Zhongyou9507	T	C	C	G	C	T	C	A	T	G	T	A	C	T	G	C	A	C	A	C	T	G	G	G	T	C	A	C	T	G	G	A	C	A	T	T	A	T	G	T	A	T	A
284	Zhoumai16	C	A	C	G	T	C	T	G	T	G	T	C	A	G	G	T	A	T	A	C	T	G	G	G	T	C	A	A	T	G	G	G	T	A	T	T	A	C	G	C	A	C	G
285	Zhoumai18	T	A	C	G	T	C	T	G	C	A	T	A	A	G	G	T	G	C	G	C	T	G	G	G	T	C	A	A	G	G	G	G	T	A	T	T	G	C	G	T	G	T	G
286	Zhoumai22	C	A	C	G	T	C	T	G	T	G	T	C	A	G	G	T	G	C	G	T	C	G	G	G	T	T	G	A	T	G	G	G	T	A	T	T	A	C	G	C	G	C	G
287	Zhoumai23	T	C	C	A	C	T	C	G	T	A	T	A	A	G	G	C	A	T	G	C	T	G	A	A	G	T	A	A	T	T	N	A	T	A	T	T	G	C	G	C	A	C	G
288	Zhouyuan9369	C	C	T	G	T	C	T	A	C	A	C	C	A	T	G	T	G	T	A	C	T	G	A	A	G	T	A	A	T	G	A	G	T	A	C	T	A	C	T	T	A	C	A
289	Zimai12	C	A	T	G	C	T	C	G	T	A	T	C	C	T	G	T	A	C	A	C	T	G	A	G	T	C	A	A	T	G	A	G	C	A	C	T	G	C	T	C	A	C	G
