# Supplementary material for: A SNP-Based Molecular Barcode for Characterization of Common Wheat
Source: PLoS One. 2016 Mar 17;11(3):e0150947. doi: 10.1371/journal.pone.0150947 (PMC4795793; doi:10.1371/journal.pone.0150947)
Supplement: S3 Table — (XLSX) [file pone.0150947.s003.xlsx]

## Sheet: Sheet2
S3 Table.KASP primers of the SNP-based barcode
Primer name	Primer sequence	working or not
WB01_1A_R	GACGTCAATTGGATCTCC	×
WB01_1A_SNPc	GAAGGTCGGAGTCAACGGATTCTACTCGTCCGTAGTCTAc
WB01_1A_SNPt	GAAGGTGACCAAGTTCATGCTTACTCGTCCGTAGTCTAt
WB02_1A_R	ACACTCCTTTCATCATCA	√
WB02_1A_SNPa	GAAGGTGACCAAGTTCATGCTgcatgttatgtatgaaagttA
WB02_1A_SNPc	GAAGGTCGGAGTCAACGGATTCgcatgttatgtatgaaagttC
WB03_1A_R	TTCTGAGGTGCATGAGC	√
WB03_1A_SNPc	GAAGGTCGGAGTCAACGGATTCCTTAGTCCACTTGGTAGc
WB03_1A_SNPt	GAAGGTGACCAAGTTCATGCTCTTAGTCCACTTGGTAGt
WB04_1A_R	GAAAACATGACGAGAAGGA	√
WB04_1B_SNPa	GAAGGTGACCAAGTTCATGCTGAAACTTGATGATCCCAAa
WB04_1B_SNPg	GAAGGTCGGAGTCAACGGATTCGAAACTTGATGATCCCAAg
WB05_1B_F	ggacccaaagaagcctg	√
WB05_1B_SNPa	GAAGGTCGGAGTCAACGGATTCGCCAACTTTCCAGGGCa
WB05_1B_SNPg	GAAGGTGACCAAGTTCATGCTGCCAACTTTCCAGGGCg
WB06_1B_R	TCCAAGTGTATGTATATGTG	√
WB06_1B_SNPc	GAAGGTCGGAGTCAACGGATTCGTATGTCAAGAGGCTCAc
WB06_1B_SNPt	GAAGGTGACCAAGTTCATGCTGTATGTCAAGAGGCTCAt
WB08_1B_R	CGTAACTCTTCCAACTCT	√
WB08_1B_SNPa	GAAGGTGACCAAGTTCATGCTAAGCTGCTGCTCTGCCTa
WB08_1B_SNPg	GAAGGTCGGAGTCAACGGATTCAAGCTGCTGCTCTGCCTg
WB09_1B_F	CACCTCCTTCCTTCCTTGC	×
WB09_1B_SNPa	GAAGGTCGGAGTCAACGGATTCCCTGGACCCTGATGCAa
WB09_1B_SNPg	GAAGGTGACCAAGTTCATGCTCCTGGACCCTGATGCAg
WB10_1B_R	AGATCCGCAGGAGATAAATA	×
WB10_1B_SNPa	GAAGGTGACCAAGTTCATGCTTCGACGAGACAGTGGTGa
WB10_1B_SNPg	GAAGGTCGGAGTCAACGGATTCTCGACGAGACAGTGGTGg
WB11_1D_F	ttgccttgtcaaccag	√
WB11_1D_SNPa	GAAGGTGACCAAGTTCATGCTTTAGGCGTCTTTCTTCa
WB11_1D_SNPg	GAAGGTCGGAGTCAACGGATTCTTAGGCGTCTTTCTTCg
WB12_2A_F	ACCATGAATGATCTGAGT	×
WB12_2A_SNPg	GAAGGTCGGAGTCAACGGATTCTTCACCAGGATAGTATg
WB12_2A_SNPt	GAAGGTGACCAAGTTCATGCTTTCACCAGGATAGTATt
WB13_2B_R	AGCAAAGACTGTGCTTCT	√
WB13_2B_SNPa	GAAGGTGACCAAGTTCATGCTGATATAGAAAGCATTGCAGa
WB13_2B_SNPc	GAAGGTCGGAGTCAACGGATTCGATATAGAAAGCATTGCAGc
WB14_2B_R	TGAGTGGGTATGAATCGG	√
WB14_2B_SNPg	GAAGGTGACCAAGTTCATGCTACAACAGGAGCTGCTTCg
WB14_2B_SNPt	GAAGGTCGGAGTCAACGGATTCACAACAGGAGCTGCTTCt
WB15_2D_R	AGTTCTACAATCACAAGGA	√
WB15_2D_SNPa	GAAGGTCGGAGTCAACGGATTCTTCTGGGAATCAACAAGa
WB15_2D_SNPg	GAAGGTGACCAAGTTCATGCTTTCTGGGAATCAACAAGg
WB16_3A_R	TGCTGTCAGACTCACTCATTG	√
WB16_3A_SNPc	GAAGGTGACCAAGTTCATGCTGAGAGGATACGTGCCGAc
WB16_3A_SNPt	GAAGGTCGGAGTCAACGGATTCGAGAGGATACGTGCCGAt
WB17_3B_F	ATCAGGGTTCACATAGTATC	√
WB17_3B_SNPc	GAAGGTGACCAAGTTCATGCTTCTTACTGTGGGAGCAATc
WB17_3B_SNPt	GAAGGTCGGAGTCAACGGATTCTCTTACTGTGGGAGCAATt
WB18_3B_F	GATTGCTGGGTAAGAAGAC	√
WB18_3B_SNPa	GAAGGTGACCAAGTTCATGCTATTAACAAGACAACAGCCa
WB18_3B_SNPg	GAAGGTCGGAGTCAACGGATTCATTAACAAGACAACAGCCg
WB20_3B_F	TACTTCCTCCTCTACGTG	√
WB20_3B_SNPa	GAAGGTCGGAGTCAACGGATTCGAAGCAACCACCATCGa
WB20_3B_SNPg	GAAGGTGACCAAGTTCATGCTGAAGCAACCACCATCGg
WB21_3B_R	acagcagcagcgaaagctc	√
WB21_3B_SNPc	GAAGGTCGGAGTCAACGGATTCACAGCTACAACCCAGACTCc
WB21_3B_SNPt	GAAGGTGACCAAGTTCATGCTACAGCTACAACCCAGACTCt
WB22_3B_R	AGCAATTGCCAATTTGGCCTT	√
WB22_3B_SNPa	GAAGGTCGGAGTCAACGGATTCATGCTGGGAAGCTGGCAAa
WB22_3B_SNPg	GAAGGTGACCAAGTTCATGCTATGCTGGGAAGCTGGCAAg
WB23_3B_F	GGAACGGAATATTGGATGGG	√
WB23_3B_SNPc	GAAGGTGACCAAGTTCATGCTTCTGATGACCCGGATGACc
WB23_3B_SNPt	GAAGGTCGGAGTCAACGGATTCTCTGATGACCCGGATGACt
WB24_3B_R	GAAGATATTGCCATATGGAT	√
WB24_3B_SNPa	GAAGGTGACCAAGTTCATGCTCACCGATGCTTCCTGTAa
WB24_3B_SNPg	GAAGGTCGGAGTCAACGGATTCCACCGATGCTTCCTGTAg
WB25_3B_R	GACTGTGATTCTCTCTGT	√
WB25_3B_SNPG	GAAGGTCGGAGTCAACGGATTCCAGAGTTGGCTATAACAg
WB25_3B_SNPt	GAAGGTGACCAAGTTCATGCTCAGAGTTGGCTATAACAt
WB26_3D3_F	AAGCCTGGACATGCATACA	√
WB26_3D3_SNPa	GAAGGTCGGAGTCAACGGATTCGACTGGGAAGAAGGTTa
WB26_3D3_SNPg	GAAGGTGACCAAGTTCATGCTGACTGGGAAGAAGGTTg
WB27_4A_R	TTATCCTTGCCAGAGATGAT	√
WB27_4A_SNPa	GAAGGTGACCAAGTTCATGCTGCCACTCAGTTTCTATCAa
WB27_4A_SNPg	GAAGGTCGGAGTCAACGGATTCGCCACTCAGTTTCTATCAg
WB28_4B_R	TCTTGATGGTGGCCACAGC	√
WB28_4B_SNPa	GAAGGTGACCAAGTTCATGCTCCTTCCTCCATGATGGCa
WB28_4B_SNPc	GAAGGTCGGAGTCAACGGATTCCCTTCCTCCATGATGGCc
WB29_4D_R	AAGATCTGCATGCTGAAT	√
WB29_4D_SNPg	GAAGGTCGGAGTCAACGGATTCTCATGGGCGACATACTATAg
WB29_4D_SNPt	GAAGGTGACCAAGTTCATGCTTCATGGGCGACATACTATAt
WB30_5A_R	TGAACGCAACTGCTGCTCC	√
WB30_5A_SNPg	GAAGGTCGGAGTCAACGGATTCGGTTAGTGACCTCGCTACTg
WB30_5A_SNPt	GAAGGTGACCAAGTTCATGCTGGTTAGTGACCTCGCTACTt
WB31_5A_R	TCACACCATGATGAGGCTTC	×
WB31_5A_SNPa	GAAGGTGACCAAGTTCATGCTcgaaggttcatcaagggtgA
WB31_5A_SNPg	GAAGGTCGGAGTCAACGGATTCcgaaggttcatcaagggtgG
WB32_5B_R	CTATTGCTGATCGTGTTC	√
WB32_5B_SNPa	GAAGGTGACCAAGTTCATGCTTGCAGAAGCAGCGAGAAa
WB32_5B_SNPg	GAAGGTCGGAGTCAACGGATTCTGCAGAAGCAGCGAGAAg
WB33_5B_R	GTCTTTGTTCAAGGATTATT	√
WB33_5B_SNPc	GAAGGTCGGAGTCAACGGATTCTAGCTTCAGGTAGTTCACc
WB33_5B_SNPt	GAAGGTGACCAAGTTCATGCTTAGCTTCAGGTAGTTCACt
WB34_5B_R	ATGATCTTATCCACGCTAGT	√
WB34_5B_SNPa	GAAGGTGACCAAGTTCATGCTTCACGCATTATAACAGCa
WB34_5B_SNPg	GAAGGTCGGAGTCAACGGATTCTCACGCATTATAACAGCg
WB35_5D3_F	GAAGAAGAGAGATGATGCACA	√
WB35_5D3_SNPa	GAAGGTGACCAAGTTCATGCTCACAACCGTACAACACCa
WB35_5D3_SNPg	GAAGGTCGGAGTCAACGGATTCCACAACCGTACAACACCg
WB36_6A_F	TGATTATGGCCTTGTGAGC	√
WB36_6A_SNPa	GAAGGTCGGAGTCAACGGATTCACCAAGACTGAGTATCAa
WB36_6A_SNPg	GAAGGTGACCAAGTTCATGCTACCAAGACTGAGTATCAg
WB37_6B_R	TCACGCTGAATTTCCAGG	×
WB37_6B_SNPa	GAAGGTGACCAAGTTCATGCTGATGTTACGCCTGGAAAa
WB37_6B_SNPg	GAAGGTCGGAGTCAACGGATTCGATGTTACGCCTGGAAAg
WB38_6B_F	ATTGATTCTTGGCTGCAAG	×
WB38_6B_SNPa	GAAGGTCGGAGTCAACGGATTCAAAGCAGATGGATTAATCa
WB38_6B_SNPg	GAAGGTGACCAAGTTCATGCTAAAGCAGATGGATTAATCg
WB39_6D3_R	AGCTCTTCACGGCGAAGAT	√
WB39_6D3_SNPg	GAAGGTCGGAGTCAACGGATTCATGACAACGCGCTTCTCg
WB39_6D3_SNPt	GAAGGTGACCAAGTTCATGCTATGACAACGCGCTTCTCt
WB40_7A_R	ACTGATGCATAATTGCAGCAC	√
WB40_7A_SNPc	GAAGGTCGGAGTCAACGGATTCACAAGAGAACTGGAAGCc
WB40_7A_SNPt	GAAGGTGACCAAGTTCATGCTACAAGAGAACTGGAAGCt
WB41_7A_R	TGGATCTTTCTAAGGCATTAG	×
WB41_7A_SNPa	GAAGGTGACCAAGTTCATGCTTAGTCTCTTCCAAGAGCa
WB41_7A_SNPg	GAAGGTCGGAGTCAACGGATTCTAGTCTCTTCCAAGAGCg
WB42_7B_R	TCCAACAATCGATCTCGG	√
WB42_7B_SNPc	GAAGGTCGGAGTCAACGGATTCAGGTCTCCATTCCATGGTc
WB42_7B_SNPt	GAAGGTGACCAAGTTCATGCTAGGTCTCCATTCCATGGTt
WB43_7D3_R	TACAAACATTAAAGAGCAAT	√
WB43_7D3_SNPa	GAAGGTGACCAAGTTCATGCTTCTATTGACAGGAAGAATa
WB43_7D3_SNPg	GAAGGTCGGAGTCAACGGATTCTCTATTGACAGGAAGAATg
