# Supplementary material for: A SNP-Based Molecular Barcode for Characterization of Common Wheat
Source: PLoS One. 2016 Mar 17;11(3):e0150947. doi: 10.1371/journal.pone.0150947 (PMC4795793; doi:10.1371/journal.pone.0150947)
Supplement: S4 Table — (XLSX) [file pone.0150947.s004.xlsx]

## Sheet: Sheet1
S4 Table.Information of the 43 SNP-based barcode: chromosome position and annotation
SNP barcode	SNP id	Chr	ScaledPos	Blastx	Accession No.	Species hit	transition	Sequence	Amino_Acid_Change	Type_of_change_I	Type_of_change_II
WB01_1A	IWA530	1A	107.252	Soluble inorganic pyrophosphatase	EMT03426.1	Aegilops tauschii	T/C	ATTGAGCTATTTCTGTAGGTTGACAGGATTCTGTACTCGTCCGTAGTCTA[T/C]CCACATAACTACGGTTTCGTACCACGGACGCTGTGTGAAGATGGAGATCCAATTGACGTC	Y->Y	Transition	synonymous
WB02_1A	IWA2783	1A	124.513	Putative RING finger protein	EMT08909.1	Aegilops tauschii	A/C	taagctgttcacatgcaggttctgtcatgataaagttagtgatcatacaatggagaggaaagcaactttggagatgatgtgcatgttatgtatgaaagtt[A/C]AGCCAGTTGGTCCAAATTGCCAAAGTCCTTCTTGCAATGGGCTATCAATGGCAAAATATTATTGCAGTATATGCAAGTTTTTTGATGATGAAAGGAGTGT	K->Q	Transversion	nonsynonymous
WB03_1A	IWA5405	1A	181.851	TATA-binding protein-associated factor 172	EMT05633.1	Aegilops tauschii	T/C	TGAGCTTGTGATCATCAATTTGAGAGTTGTCAAGGAGTTGTTCCAGAAACTGTGCATCTTCTGTGCTGCTATATAAGCGCTCACTTAGTCCACTTGGTAG[T/C]GGAACTCCCTTCGCTAATGGCAGCAAAGGGACCAAAGCAGCGAAACTGTGAGTGACGGACTGCCTAACAGATCCATCAGGGTCGCTCATGCACCTCAGAA	P->P	Transition	synonymous
WB04_1B	IWA5186	1B	91.9384	putative galacturonosyltransferase 4	EMS56269.1	Triticum urartu	A/G	AAGGTCTTCACTGCCTCCCCTTGACGCTAGCTAATGAATACTTTTCATTGGATCCTAGTCAGCAGCAATTCCCAAACCAGGAGAAACTTGATGATCCCAA[A/G]CTGTATCACTATGCCTTGTTCTCAGATAATATATTGGCAACAGCAGTTGTTGTTAATTCGACAGTGTTAAATGCCAAGCATCCTTCTCGTCATGTTTTCC	K->K	Transition	synonymous
WB05_1B	IWA4153	1B	95.6773	1,2-dihydroxy-3-keto-5-methylthiopentene dioxygenase 4	EMT24569.1	Aegilops tauschii	T/C	gttatactggcatttggacccaaagaagcctgaaagcgaagaagagctagcgaagatccgcaaagacagaggatacaactacatggactatctygacata[T/C]GCCCTGGAAAGTTGGCAAACTTTGAGGAGAAGCTCAAGAACTTCTTCACAGAGCACATGCATGCCGACGAAGAGATCCGGTACTGCTTGGAAGGCGGCGG	C->R	Transition	nonsynonymous
WB06_1B	IWA4154	1B	95.7991	1,2-dihydroxy-3-keto-5-methylthiopentene dioxygenase 4	EMT24569.1	Aegilops tauschii	T/C	GTGAAGCTCATGAGGCTCTTCCTGGGAGAACCAGTGTGGACGGCGCACAACCGGCCTCAGGAGGACCATCCGGTGCGGCAAGAGTATGTCAAGAGGCTCA[T/C]GGACGACAATGCYGGTCTTGCTCTGGCAGCACACTGAAGTTTGTTTGTGATTCCTCAGCTATGTTTTATAAACACCCATGGACATATACATACACTTGGA	M->T	Transition	nonsynonymous
WB07_1B	IWA4155	1B	96.4468	1,2-dihydroxy-3-keto-5-methylthiopentene dioxygenase 4	EMT24569.1	Aegilops tauschii	T/C	GGCTCTTCCTGGGAGAACCAGTGTGGACGGCGCACAACCGGCCTCAGGAGGACCATCCGGTGCGGCAAGAGTATGTCAAGAGGCTCAYGGACGACAATGC[T/C]GGTCTTGCTCTGGCAGCACACTGAAGTTTGTTTGTGATTCCTCAGCTATGTTTTATAAACACCCATGGACATATACATACACTTGGATGAAACCGTGTTG	A->A	Transition	synonymous
WB08_1B	IWA4031	1B	102.745	golgin candidate 5	XM_003567863.2	Brachypodium distachyon	A/G	GAACAATGTGAAAAGTTGCGGAATGAAGCTGCTGCTCTGCCT[A/G]GCCTAAAGGCTGAACTGGAAGCACTGAAACAAAGACACTTTCACGCTCTAGAACTTATGGGGGAACGTGATGAAGAGTTGGAAGAGTTACGAAATGATAT	S->G	Transition	nonsynonymous
WB09_1B	IWA695	1B	111.203				T/C	GATGCACCTCCTTCCTTCCTTGCTGGGGTGCCAAACCCTATCTATCTTCCATGGATGTCACATTCGGCAACTTGGTCTGGGGGCACCGACCTTTCGGAGT[T/C]TGCATCAGGGTCCAGGGGGCACCCGGCCGTAAGGTACCACTCTCGCTTGTATCCACTGCTTA	no_hit	Transition	.
WB10_1B	IWA4525	1B	133.412	hypothetical protein F775_31989	EMT23175.1	Aegilops tauschii	A/G	ATCCCTGTCCTTGCCGGTGGGAGGGCTCCTGCTTCATTTTTAAGTGTGTTTTTAGTCTGTTTAGGGTTTGTGTCCTGCTCAAATCGACGAGACAGTGGTG[A/G]CTTTCTGAAGTTGGAATAAGGTTCTCCCCGCATAGCCCCCGTTCTTACGGTGCAACTAGTGCCATGGGAGGGCGGGTCGATATTTATCTCCTGCGGATCT	D>G	Transition	nonsynonymous
WB11_1D	IWA4884	1D	95.6572	MATH domain-containing protein At5g43560-like isoform X2	XP_003568152.1	Brachypodium distachyon	T/C	ccttgccttgtcaaccagtatctccgaaggatgacaaatgttcccagagccgcatgaaggatggtagttccggcgaggttaacaaaatctctatggagcg[T/C]GAAGAAAGACGCCTAACTGAGCTTGGGCGGAAGATACTTGAAACATTTGTGCTATCTCACATATTTAGTGGAATTGAAGTTGCATACCARGAAGCTGTTG	R->R	Transition	synonymous
WB12_2A	IWA2938	2A	189.758	Putative inactive receptor kinase	EMT03726.1	Aegilops tauschii	A/C	TAWCACCATGAATGATCTGAGTATACATTTGTGAATGCATATAGTCCAATGCTTTTGCACATTCAATTGCAATTCTTAGCCGTGTATCCAAAGTGATGGG[A/C]ATACTATCCTGGTGAAGGATGTTACTCAGATTTCCTTTAGGAATATACTCCGTGACCACCATTAGGGCACTTTCATCTACACAATAGCCAATTAATCTGA	I->M	Transversion	nonsynonymous
WB13_2B	IWA2442	2B	47.4468				A/C	TCCCCATATCCTGAGCTGACAAGTTCATCTGTTCTTTTGGACACTGAGAAAGCTGTTGAGTTTTCACAAAGGCAGATGCATGATATAGAAAGCATTGCAG[A/C]AAATCTTATCAGGAGCTTGAAGCACATGAGAAGTTTAGTGGACGAAAATTTGTCATCAGAAGCACAGTCTTTGCTTCCTAATTTTAACACTGCCGAGATG	E->A	Transversion	nonsynonymous
WB14_2B	IWA4323	2B	110.847				T/G	CATGTAATGGCTGTGGTTCCCTTCTTGCACAAAGCACTGCTCATGTTCGATGGAAGACGCTTACAGCAAGGAAAGTTAGTGCAACAACAGGAGCTGCTTC[T/G]GTCCCTGACGAAGTTTTCCACAGAGCGCAAGGGGTGCAACTATGCAACATACAGGCTTACCAATGCACTCCTGCTTTCTTTGCCGATTCATACCCACTCA	S->S	Transversion	synonymous
WB15_2D	IWA2961	2D	117.671	RNA polymerase-associated protein LEO1	XP_003557689.1	Brachypodium distachyon	A/G	GGCCCTCAGCCCTTTCTTTTTCCTGCTTCACTCTCTCAGGATCCTTAGCATCATACCACTTTTGCATCTTAACAGTTTTCTTGTTCTGGGAATCAACAAG[A/G]GCGGTTAATAAACGATGTGACTTTGAAGACAAGGAAGATGGCATAAATCTCATTTTCTGTAGAAGTCTTCCTTGTGATTGTAGAACTCCCTTCCCACTCC	A->A	Transition	synonymous
WB16_3A	IWA5285	3A	108.519	hypothetical protein F775_26993	EMT15920.1	Aegilops tauschii	T/C	TAAGTGTTCTGGTAGTCAATGGGATTAGTCCAGACAATATAAATATTGCCTTCTATGATGAAATTGAAAAGCGGGACCGTGCGGAGAGGATACGTGCCGA[T/C]GAGGAACGGTCGAAGGAGCTGCGCATCTTCGAGAAGAGGGTGAGGAGAAATCCAGAATGGAGAGAGTATGATCCTTACGCAATGAGTGAGTCTGACAGCA	D->D	Transition	synonymous
WB17_3B	IWA5106	3B	13.8225	ABC transporter G family member 7	EMT23251.1	Aegilops tauschii	A/G	TGACGGGGGTGTTATCAGGGTTCACATAGTATCCTCCAAAGACGATGAACACCGTCATAAGGGATGGCCCAAGAGCCATCGCAGCCTCGGTTGTAGGAGC[A/G]ATTGCTCCCACAGTAAGACCCATGGCTGATGCCGCAAACGATTCAACAGTCACAATGCCACAGAACTTGGCAAATCTCGAAATTGTTGGATGAAGTTTAG	I->I	Transition	synonymous
WB18_3B	IWA2037	3B	33.2475				T/C	GCGATTGCTGGGTAAGAAGACTGACTGAAGTAGCAAAAGGTTGATTGGACGTGGAACCGATGGATGAGCACGAGACATGGTGACGAGCTACTATTGTCGC[T/C]GGCTGTTGTCTTGTTAATGGTGGTTGGTGGTGAGCTGACTCATGCTGTCTTATGGCAGTACCTATGTTGGTGTCATGTCTAGGAAATGGTGGYGTCCTAA	no_hit	Transition	.
WB19_3B	IWA8303	3B	37.218				A/G	aagcagctataaaaaaattgtatgg[A/G]AAAGAGAAGGTTACTGAAGTCATGTATGACCTAAAGGCTAGTGGGCAAGG	G->G	Transition	synonymous
WB20_3B	IWA662	3B	52.7972				T/C	GGGCCTACTTCCTCCTCTACGTGCTCGACCTCCCATACTTCTTCAAGTAGATTAATTATYGGCATGCATGTACGATGGGTGCAGATCATGTGATCTCTTC[T/C]CGATGGTGGTTGCTTCAAAGAGTCCATGTATAAATGAATTTACACATTCCWCCTGA	no_hit	Transition	.
WB21_3B	IWA5618	3B	52.7972	Repressor of RNA polymerase III transcription MAF1-like protein	EMS59200.1	Triticum urartu	T/C	CAAGAAATGAAGGCAGTTCTCTTCTGGACAGTATGACTAAAGCTATTGATGAGGTTATCAAAATCAGGGAGTGTGACATCTACAGCTACAACCCAGACTC[T/C]gacggagatccatttctagagaaaggggccatatggtcggtgaactttttcttctacaaccggaagctaaagcgagtagtgagctttcgctgctgctgta	S->S	Transition	synonymous
WB22_3B	IWA6279	3B	73.8306	Glucosidase 2 subunit beta	EMT16547.1	Aegilops tauschii	A/G	TCTCGTCGCRAGTGAATGATGGTATATGCGATTGCTGTGRCGGGAGTGATGAATACGGTAGCAATAGCACTTGCAAGAATACATGCTGGGAAGCTGGCAA[A/G]GCGGCGAGGGAGAAGTTAAAGAAGAAAGTAGCTACATATAAAAGTGGTGTCGTTATTCGGAATCAGGAAGTTGAAAAGGCCAAATTGGCAATTGCTAAAG	K->K	Transition	synonymous
WB23_3B	IWA3710	3B	88.3119				A/G	GGAACGGAATATTGGATGGGTATAAAAGCAGTAACCCACCCTGCAGGGCTCTAGCGTCAAGCTCTCAAATTCATTGCTCTGAAAGCCATACCCCCTCAGT[A/G]GTCATCCGGGTCATCAGATGCGTCGCTGAACCCATCATCACTCTGTTTGCTGTCAGACTCACTCATTGCGTAAGGATCATACTCTCTCCATTCTGGATTT	no_hit	Transition	.
WB24_3B	IWA2124	3B	101.968				A/G	AGGTACTCAGCACTCACATTACGCCTAACTTGTTCTTCGCCTTTTAACTTGCAGTGCCTCCCATCACCAGGTGAAAAAGAATGCACCGATGCTTCCTGTA[A/G]AGACTCTATTTCACAATGCTGATCTTTTGCTACAGCTAATACGAGAACTCGTGCCCTCTCAGGGATATGTATTTCTTCATCCATATGGCAATATCTTCGG	no_hit	Transition	.
WB25_3B	IWA3835	3B	102.568	GDP-L-galactose phosphorylase 1-like isoform X2	XP_004970941.1	Setaria italica	T/G	CAGGAATGCTTACCGCAAAGGGTTGATCAAGAGAGCTTCTTACTGGCCATGTATGTCGCAAGGGAGGCAAGGAATCCATTCTTCAGAGTTGGCTATAACA[T/G]TCTGGGTGCCTTTGCAACAATCAATCACCTCCATTTCCAAGCATACTATCTGAAAGTGCAATATCCAGTCGAGAATGCGCCGACAGAGAGAATCACAGTC	I->S	Transversion	nonsynonymous
WB26_3D3	IWA3011	3D3	17.6513				T/C	AAGCCTGGACATGCATACATCTGGCAATATTATTATCATTTAACATCCCACTTTGAACTGACTTCATGAATTCAAGACGGAGCAACTTGCCGCTGTACTT[T/C]AACCTTCTTCCCAGTCAATCTCATCTTCCTCGTCGTCGCCAGATTCTGGGGCCTCAGCATTCAAATCCACAAACTTATATGGCTCCTCCGATGTATTCCC	no_hit	Transition	.
WB27_4A	IWA1691	4A	108.369	Mediator of RNA polymerase II transcription subunit 13	EMS58632.1	Triticum urartu	A/G	CAAATAGAACAATCTCCTGGGAAACATCTGCCTTCAGGACTTGTTCTTGTTGAGTGCCCTGATCAATTGAAGTCTAGTGGCAGCCACTCAGTTTCTATCA[A/G]TTCAGTAACTGAATACTTTCAGGCTCTTTCAAAAAGTTGGAGTGTGAAAAGTTTTTTATCATCTCTGGCAAGGATAATTAAGGATATAAAGCTTACTTTA	N->S	Transition	nonsynonymous
WB28_4B	IWA4854	4B	41.4096	tubulin alpha chain-like	XP_012840631.1	Erythranthe guttatus	A/C	CTCCTACCGCCCCAGTGATCTCAGCCGAGAAGGCTTACCATGAGCAGCTCTCTGTTGCCGAGATCACCAACAGCGCCTTCGAGCCTTCCTCCATGATGGC[A/C]AAGTGTGACCCCCGCCACGGCAAGTACATGGCCTGCTGCCTCATGTACCGTGGTGATGTTGTGCCCAAGGATGTCAACGCCGCTGTGGCCACCATCAAGA	A->A	Transversion	synonymous
WB29_4D	IWA5375	4D	26.9141	ADP-ribosylation factor-like protein 5	XP_003577414.1	Brachypodium distachyon	T/G	GGCAGCAACGTCGAGGAGGTCGTGTTCAAGAATATACGCTTCGAGGTGTGGGATCTTGGAGGACAAGAGAGCCTACGCGCTTCATGGGCGACATACTATA[T/G]AGGAACTCATGCTGTCATCGTGGTAATCGACAGCACCGACCGTGCTCGGATCAACATCATCAAGGATGAGCTCTTCCGGTTGATTCAGCATGCAGATCTT	I->R	Transversion	nonsynonymous
WB30_5A	IWA4805	5A	60.528	Molybdenum cofactor sulfurase	EMS46432.1	Triticum urartu	T/G	AAATCATCTGTAAGCACCTTGATCATGTGAACATGCTGGGTCTTAGTAAGACAACGCTAAGGTTRCGATACCTGATCAATTGGTTAGTGACCTCGCTACT[T/G]CAGCTTCGGTTGCCTGATTCTGGAGACGGTGATGGGGTTCCCCTTGTCTATATCTATGGCCCGAAGATAAAATATGAACGAGGAGCAGCAGTTGCGTTCA	L->L	Transversion	synonymous
WB31_5A	IWA5326	5A	123.119	chloroplastic Isoamylase 3	EMT01698.1	Aegilops tauschii	A/G	tgtggaggtctttatctagtagggcgtttccctaattgggacaggtgggctgaatggaatggaaagtacagagacgatcttcgaaggttcatcaagggtg[A/G]CCCTGGTATGAAGGGGGTGTTGGCAACTCGTGTGTCTGGATCTGCTGATCTCTACCAGGTGAACCAGCGGAAGCCTCATCATGGTGTGAACTTTATAATA	D->G	Transition	nonsynonymous
WB32_5B	IWA1755	5B	96.5125	Chromodomain-helicase-DNA-binding Mi-2-like protein	EMT09714.1	Aegilops tauschii	A/G	GCAAACTGTCCGCAGTCTTTGCATGAAACCTCAGCGATGGAAGTTACATTGGTTCGTAGTGTGATTTCATCTGATGTTATCAATGCAGAAGCAGCGAGAA[A/G]TAGTTCTGCTGAAGTTCTTATCCACAATGAGGGAATGCCAGCATCAGAAGGCATTGGTTTGACAGAGAACACGATCAGCAATAGTTTTGATTGCATCGAC	N->S	Transition	nonsynonymous
WB33_5B	IWA2698	5B	111.565	Zinc finger CCCH domain-containing protein 44	EMT32909.1	Aegilops tauschii	T/C	ATATCCTCGTCAGCAGCACGCTTTAATCGCTTCTTTCCCCTCGTTTTTGGTAAACTGTCTGAATTAGCCTCCTCTTCATCATTAGCTTCAGGTAGTTCAC[T/C]AAGATAAGATCGCCTAGCGGCTGATATTTCTGCATATGGCAATGGTAACTTCTCTTTCAAATTCAGCCAATAATCCTTGAACAAAGACCACCAGCTCTCT	S->G	Transition	nonsynonymous
WB34_5B	IWA6526	5B	158.638	putative methyltransferase PMT2	EMS49438.1	Triticum urartu	A/G	GGCCGTCCTCGTGGTCAACTAGCTTCGTGTTCCATCTCATGCCCCGAGCGAGTTTGTTCACCTTTGTCAAGACATCGACATCGTCACGCATTATAACAGC[A/G]CCTTCAGGCCTCAAGATGCGGTCCATCTCAAGGAGGATGTCTTCCATGCTGCACTTATTGCTATACAAGGTGAAAAGGCCACTAGCGTGGATAAGATCAT	G->G	Transition	synonymous
WB35_5D3	IWA7177	5D3cult	17.9941				T/C	TGTGGTTTTGAAGAAGAGAGATGATGCACAGCACAGGGGAAAGATAGAGTAGGTTCTGTAGGATTTGCTAGCTTCTTAACCCGCACGGCTCATATGGTTT[T/C]GGTGTTGTACGGTTGTGGTGTCTGTCTTTCAGATTCGACATGGATAGTGGTATATGGTTCTGAAGAACAGAGATGACGCACAACATAGGGGAAATAGAGT	no_hit	Transition	.
WB36_6A	IWA224	6A	114.454				T/C	TGATTATGGCCTTGTGAGCATACTTACATGACTACATGTAGTGTACCATAGCTTGCGCTT[T/C]TGATACTCAGTCTTGGTTGCTTAATATTAATATGCTTCATTGTGGTCTTAGCAACCCACC	no_hit	Transition	.
WB37_6B	IWA8380	6B	37.1614	Extended synaptotagmin-1	EMS65028.1	Triticum urartu	A/G	GAGATTATTGGCTGCGCTCGAGTAGACTTATCGGATGTTACGCCTGGAAA[A/G]GTCAAGGATGTTTGGTTGGAACTTGTGAAAGACCTGGAAATTCAGCGTGA	K->K	Transition	synonymous
WB38_6B	IWA3312	6B	73.7018				T/C	GACATTGATTCTTGGCTGCAAGAATTGGGAGTATCTAAAGCACCAACGGTTGAAGGAGCTCATCCGCCCACCGAGAGCATTGCAGCTTTCCACATGCCAT[T/C]GATTAATCCATCTGCTTTAGTTGCATCAGATACTCCATCCTTTAATTGTTCTTTAATTGCATTGCTGATGTCACTTTCATATATGTAACTAAGTGAAAAT	no_hit	Transition	.
WB39_6D3	IWA2476	6D3	6.36495	Protein RUPTURED POLLEN GRAIN 1	EMT20483.1	Aegilops tauschii	T/G	TCCGAGTACGCACCACAAGGCGGATGACGCTGAGGGGCGCGACGAAGACGCTGACAGAGAAGCCAACGCAAACCCACCCAAGCATGACAACGCGCTTCTC[T/G]CCCTCCGACAGGAGCAGGGTGAGGAGGAGGATAAGACCGAACACACCCACATTCAGGAGAAGGAGGATCTTCGCCGTGAAGAGCTTGGCTTGCTTTGGTG	G->G	Transversion	synonymous
WB40_7A	IWA2506	7A	51.1746				T/C	CTTTTGTAACATTATAATTTTGTCTCTTTTGTACTCTAGCTCTCGGAAGTTCCTTATGATTTATGTGTGCCGTATTGTATCGAACAAGAGAACTGGAAGC[T/C]GGATGTATTAGTGATCTGTCAGTAACTCCAGTTTTACACCAGTTAYCGGAGTACAATACATATGTATGACTAAGTATTAGTGCTGCAATTATGCATCAGT	no_hit	Transition	.
WB41_7A	IWA4187	7A	145.135	chloroplastic DNA-directed RNA polymerase 3	XP_009366215.1	Pyrusx bretschneideri	A/G	CATCCAATACCCTAGCAGCTATTTCTGAGTAGATATCTGCAGGTTTCTCTCCAGGAACCAAGTTGACAGCTGCCGCACCCATATAGTCTCTTCCAAGAGC[A/G]GCATAGTGTTGTAACCCATTGCATGAACCATCCTGATGAATAGGTAGGTGAGAGACAGCATCATGAGGTGATGGACTTTCTAATGCCTTAGAAAGATCCA	A->A	Transition	synonymous
WB42_7B	IWA1437	7B	19.7641	Protein SRG1	EMT16917.1	Aegilops tauschii	T/C	ATTATGTTACTGTACTTTCTCTTCTCTTCGAGCGGCAGGCGGAAAAAATCCCTTGATGCGTTCATCACAGAATCCATGAGAGAGGTCTCCATTCCATGGT[T/C]AGAAACCTTGAAGAATCCCCAGGTCTGCAGCGCTGACCGCAGCTTGGCGGCCTCCTCCGCATCGTTGGATGCGGACAGCARGCCGAGATCGATTGTTGGA	N->D	Transition	nonsynonymous
WB43_7D3	IWA304	7D3	8.47				A/G	GCACAAGAAAATATTAGGATCTTTTTTTATAATACTTCACATTCTATTGACAGGAAGAAT[A/G]CAGGACGGAGATGGGTTCTCTTTTTCCAGGACACAAATGGATTGCTCTTTAATGTTTGTA	no_hit	Transition	.
